# Supplementary material for: (Z)-1-(2,4-Dimethyl­phen­yl)-3-phenyl-2-(1H-1,2,4-triazol-1-yl)prop-2-en-1-one
Source: Acta Crystallogr Sect E Struct Rep Online. 2012 Jan 21;68(Pt 2):o465. doi: 10.1107/S1600536812001390 (PMC3275218; doi:10.1107/S1600536812001390)
Supplement: Supplementary file 2 [file e-68-0o465-Isup2.hkl]

# 
# h,k,l, Fc-squared, Fo-squared, sigma(Fo-squared) and status flag 
# 
data_I
_shelx_title ' XNDX_0m in P2(1)/n' 
_shelx_refln_list_code          4 
_shelx_F_calc_maximum      156.09 
_exptl_crystal_F_000       640.00 
_reflns_d_resolution_high  0.8409 
 
loop_ 
 _symmetry_equiv_pos_as_xyz 
 'x, y, z' 
 '-x+1/2, y+1/2, -z+1/2' 
 '-x, -y, -z' 
 'x-1/2, -y-1/2, z-1/2' 
 
_cell_length_a    12.8499 
_cell_length_b     7.8836 
_cell_length_c    16.5274 
_cell_angle_alpha  90.000 
_cell_angle_beta  108.376 
_cell_angle_gamma  90.000 
 
_shelx_F_squared_multiplier     1.000 
 
loop_ 
 _refln_index_h 
 _refln_index_k 
 _refln_index_l 
 _refln_F_squared_calc 
 _refln_F_squared_meas 
 _refln_F_squared_sigma 
 _refln_observed_status 
   2   0   0     3445.40     3439.77     46.02 o 
   4   0   0     1236.59     1134.83     25.55 o 
   6   0   0        0.44        0.21      0.24 o 
   8   0   0     1404.00     1474.09     26.89 o 
  10   0   0        0.02       -0.53      0.53 o 
  12   0   0        5.09        4.13      1.18 o 
  14   0   0       13.67       13.78      2.22 o 
   1   1   0     1300.36     1296.06     18.42 o 
   2   1   0     3012.12     3015.85     82.36 o 
   3   1   0      603.32      564.94      5.19 o 
   4   1   0       42.66       48.57      1.22 o 
   5   1   0      243.80      249.05      3.57 o 
   6   1   0     1977.00     2211.35     27.95 o 
   7   1   0       52.92       65.11      1.79 o 
   8   1   0        4.12        5.25      0.58 o 
   9   1   0      228.81      238.32      5.06 o 
  10   1   0       34.53       30.65      1.82 o 
  11   1   0      169.82      167.18      4.53 o 
  12   1   0        5.38        3.39      0.68 o 
  13   1   0        1.36        0.94      0.67 o 
  14   1   0        0.17        0.39      0.82 o 
   0   2   0     2084.11     2088.90     44.20 o 
   1   2   0    24362.72    26078.19    538.09 o 
   2   2   0     3186.32     3080.20     58.77 o 
   3   2   0      131.23      117.38      2.03 o 
   4   2   0        7.93        9.02      0.45 o 
   5   2   0       45.15       67.01      1.33 o 
   6   2   0      340.71      416.05      5.46 o 
   7   2   0      142.41      126.25      2.68 o 
   8   2   0       88.32       87.07      2.29 o 
   9   2   0       55.21       57.40      2.24 o 
  10   2   0       43.57       39.14      2.34 o 
  11   2   0       29.71       26.63      3.19 o 
  12   2   0       44.53       41.72      3.81 o 
  13   2   0        0.05       -0.78      0.78 o 
  14   2   0        7.03        7.36      2.72 o 
   1   3   0     1969.88     1843.75     16.91 o 
   2   3   0      122.15      102.55      2.41 o 
   3   3   0       13.30       17.16      0.97 o 
   4   3   0        7.64       10.57      0.87 o 
   5   3   0      626.43      656.22      7.39 o 
   6   3   0        6.55        5.01      0.40 o 
   7   3   0      147.15      158.61      3.57 o 
   8   3   0        3.83        3.68      0.80 o 
   9   3   0       37.37       40.69      2.36 o 
  10   3   0      117.88      122.77      5.87 o 
  11   3   0       37.60       40.05      3.45 o 
  12   3   0        8.45        4.53      1.80 o 
  13   3   0       29.92       32.75      6.08 o 
   0   4   0        2.01        5.81      0.69 o 
   1   4   0       11.03       10.43      0.54 o 
   2   4   0      172.82      169.74      3.55 o 
   3   4   0       25.48       28.57      1.63 o 
   4   4   0       16.62       17.82      1.27 o 
   5   4   0      138.76      139.92      3.46 o 
   6   4   0        1.29       -0.12      0.41 o 
   7   4   0        9.98       14.12      1.68 o 
   8   4   0        0.81        0.15      0.57 o 
   9   4   0       38.13       43.23      3.69 o 
  10   4   0       25.94       21.29      2.94 o 
  11   4   0       22.78       18.87      2.77 o 
  12   4   0        8.25        8.62      1.78 o 
  13   4   0        2.42        0.67      0.93 o 
   1   5   0        9.12        7.68      0.81 o 
   2   5   0        0.03        0.21      0.28 o 
   3   5   0        2.49        1.55      0.44 o 
   4   5   0        0.85        0.37      0.30 o 
   5   5   0       19.28       21.50      1.56 o 
   6   5   0      117.46      111.18      4.15 o 
   7   5   0       37.02       38.77      2.48 o 
   8   5   0       24.65       23.58      2.38 o 
   9   5   0      116.00      125.06      4.89 o 
  10   5   0        0.24        0.21      0.70 o 
  11   5   0        5.18        7.20      1.76 o 
  12   5   0        0.24        1.50      0.90 o 
   0   6   0       44.28       47.43      4.74 o 
   1   6   0       68.80       66.88      4.03 o 
   2   6   0        0.13       -0.05      0.35 o 
   3   6   0       36.67       38.25      1.88 o 
   4   6   0        2.65        2.13      0.58 o 
   5   6   0        2.15        2.14      0.63 o 
   6   6   0      114.30      113.92      4.43 o 
   7   6   0       31.63       33.61      2.71 o 
   8   6   0        0.05        0.34      0.79 o 
   9   6   0       22.96       28.28      2.73 o 
  10   6   0       76.94       73.89      3.85 o 
  11   6   0       23.98       22.12      3.16 o 
   1   7   0        5.94        6.27      2.47 o 
   2   7   0       15.61       18.78      2.72 o 
   3   7   0       39.26       40.16      3.84 o 
   4   7   0       24.61       26.67      2.31 o 
   5   7   0       45.67       46.20      2.75 o 
   6   7   0        8.63        8.93      1.42 o 
   7   7   0        0.94        2.42      0.89 o 
   8   7   0        1.99        2.24      0.85 o 
   9   7   0        1.97        1.86      1.08 o 
   0   8   0      225.13      222.50     12.68 o 
   1   8   0       23.66       22.97      3.10 o 
   2   8   0        8.59        5.68      1.73 o 
   3   8   0        8.15        7.96      1.66 o 
   4   8   0       14.55       16.42      2.43 o 
   5   8   0        1.03        1.79      1.51 o 
   6   8   0       10.30        6.43      2.47 o 
   7   8   0      112.27      114.57      6.08 o 
   1   9   0       13.32       12.11      2.23 o 
   2   9   0        0.10        1.62      0.80 o 
   3   9   0        0.00        1.82      1.37 o 
   4   9   0       29.85       32.59      5.90 o 
 -13   0   1      196.29      183.23      7.24 o 
 -11   0   1      138.85      116.76      5.26 o 
  -9   0   1       41.32       49.92      3.01 o 
  -7   0   1       58.97       48.75      1.67 o 
  -5   0   1      305.69      272.22      4.49 o 
  -3   0   1     1306.41     1207.83     14.25 o 
  -1   0   1     5902.14     5511.83    106.36 o 
   1   0   1     4922.66     4574.20    433.33 o 
   3   0   1      124.29       95.67      1.82 o 
   5   0   1       71.64      101.97      2.36 o 
   7   0   1      960.34     1128.27     14.85 o 
   9   0   1       17.15       13.05      1.88 o 
  11   0   1      125.63      113.34      5.25 o 
  13   0   1       29.36       22.13      2.77 o 
 -14   1   1        4.09        5.60      1.22 o 
 -13   1   1        1.66        1.23      0.73 o 
 -12   1   1       11.41       16.54      1.61 o 
 -11   1   1       14.23       19.10      1.70 o 
 -10   1   1       33.26       32.52      1.77 o 
  -9   1   1        1.33        0.51      0.49 o 
  -8   1   1      154.77      145.10      2.96 o 
  -7   1   1      462.14      520.40      6.53 o 
  -6   1   1     5442.06     6120.53     53.03 o 
  -5   1   1     2737.41     3062.71     27.30 o 
  -4   1   1      459.33      406.15      3.72 o 
  -3   1   1     2573.92     2607.75     26.98 o 
  -2   1   1        3.87        3.00      0.31 o 
  -1   1   1      460.94      379.85      5.22 o 
   0   1   1     1622.44     1566.89     15.68 o 
   1   1   1     2264.60     2113.45     18.71 o 
   2   1   1     1271.17     1233.58     11.26 o 
   3   1   1      325.31      304.18      3.23 o 
   4   1   1     1979.26     2063.06     18.83 o 
   5   1   1      164.77      143.85      2.58 o 
   6   1   1       16.78       20.22      0.93 o 
   7   1   1       14.96       24.21      1.35 o 
   8   1   1      214.02      237.48      4.84 o 
   9   1   1        0.29        0.32      0.47 o 
  10   1   1      202.32      207.69      4.95 o 
  11   1   1       41.19       38.15      2.16 o 
  12   1   1       10.40       12.87      1.40 o 
  13   1   1       18.40       17.38      2.54 o 
  14   1   1        7.06        3.85      1.25 o 
 -14   2   1       19.72       16.76      2.97 o 
 -13   2   1        4.24        2.59      1.14 o 
 -12   2   1      228.06      191.13      9.97 o 
 -11   2   1       22.23       17.78      2.66 o 
 -10   2   1       15.73       13.84      1.74 o 
  -9   2   1        0.70       -0.27      0.35 o 
  -8   2   1       23.84       23.30      1.15 o 
  -7   2   1      149.44      167.28      3.15 o 
  -6   2   1      230.56      224.27      3.57 o 
  -5   2   1      747.76      819.40      7.76 o 
  -4   2   1        5.09        3.91      0.38 o 
  -3   2   1      187.66      167.32      2.43 o 
  -2   2   1     1095.98     1098.14     13.83 o 
  -1   2   1     4849.18     4851.95     41.50 o 
   0   2   1     7762.60     7817.67     61.23 o 
   1   2   1     2926.67     2964.51     29.44 o 
   2   2   1      211.18      187.75      3.17 o 
   3   2   1     1530.14     1545.84     14.42 o 
   4   2   1        3.10        3.64      0.34 o 
   5   2   1       14.02       10.25      0.55 o 
   6   2   1       20.06       26.48      1.08 o 
   7   2   1       82.53       83.45      2.16 o 
   8   2   1      112.94      126.62      2.89 o 
   9   2   1      162.12      157.07      3.97 o 
  10   2   1       11.47       12.22      1.56 o 
  11   2   1      402.23      390.07     11.51 o 
  12   2   1        3.22        2.55      1.49 o 
  13   2   1        0.08        0.50      1.73 o 
 -13   3   1        2.74        1.85      1.06 o 
 -12   3   1       13.70       22.19      3.05 o 
 -11   3   1      185.51      153.28      6.82 o 
 -10   3   1        0.70       -0.53      0.96 o 
  -9   3   1      100.33      100.66      3.82 o 
  -8   3   1        9.33        9.75      1.45 o 
  -7   3   1      599.47      568.69      8.16 o 
  -6   3   1        0.15        0.12      0.28 o 
  -5   3   1      251.27      269.33      3.86 o 
  -4   3   1       18.29       19.12      1.37 o 
  -3   3   1       36.06       31.66      2.53 o 
  -2   3   1      217.93      227.02      3.90 o 
  -1   3   1      556.29      569.99      6.19 o 
   0   3   1      239.18      247.79      2.94 o 
   1   3   1       28.35       21.62      1.00 o 
   2   3   1      432.03      374.14     15.58 o 
   3   3   1       34.80       39.02      1.50 o 
   4   3   1        0.35        2.20      0.34 o 
   5   3   1      217.98      236.82      3.25 o 
   6   3   1       14.19       11.66      0.74 o 
   7   3   1       51.49       49.88      2.48 o 
   8   3   1       18.15       22.35      1.87 o 
   9   3   1       29.58       30.33      2.23 o 
  10   3   1      103.16       93.51      5.81 o 
  11   3   1       41.36       46.78      3.75 o 
  12   3   1        3.37        4.25      1.20 o 
  13   3   1        7.28        3.86      1.34 o 
 -13   4   1        4.21        2.61      1.21 o 
 -12   4   1        8.50        6.18      2.95 o 
 -11   4   1        1.29        1.92      1.04 o 
 -10   4   1      197.02      175.77      7.37 o 
  -9   4   1       60.46       57.64      5.47 o 
  -8   4   1       50.80       47.79      2.65 o 
  -7   4   1       32.09       38.29      2.32 o 
  -6   4   1        4.85        4.13      0.97 o 
  -5   4   1       99.69       89.72      2.70 o 
  -4   4   1       16.68       15.90      1.28 o 
  -3   4   1       11.48       12.41      1.12 o 
  -2   4   1       29.24       27.03      0.91 o 
  -1   4   1       40.68       49.87      1.19 o 
   0   4   1        1.50        4.60      0.47 o 
   1   4   1       93.52       91.99      1.61 o 
   2   4   1       62.70       61.75      2.04 o 
   3   4   1      619.64      638.45     10.35 o 
   4   4   1       77.87       89.68      2.67 o 
   5   4   1      292.76      308.13      5.65 o 
   6   4   1       73.62       67.85      3.05 o 
   7   4   1        2.72        1.13      0.58 o 
   8   4   1       11.68        8.69      1.28 o 
   9   4   1       46.83       43.48      2.65 o 
  10   4   1      406.55      422.42     12.39 o 
  11   4   1        9.35       12.63      2.28 o 
  12   4   1        1.85        1.43      1.06 o 
 -12   5   1       25.26       26.99      3.54 o 
 -11   5   1       81.70       79.64      5.13 o 
 -10   5   1       74.14       70.72      3.65 o 
  -9   5   1       36.79       38.97      2.62 o 
  -8   5   1      155.40      141.35      5.02 o 
  -7   5   1      258.38      266.07      6.97 o 
  -6   5   1       36.00       33.25      2.16 o 
  -5   5   1        1.19        1.67      0.44 o 
  -4   5   1       41.89       38.91      2.16 o 
  -3   5   1        0.94        0.66      0.33 o 
  -2   5   1       27.77       23.18      1.33 o 
  -1   5   1       62.77       60.88      2.03 o 
   0   5   1       78.13       94.26      1.88 o 
   1   5   1      158.79      155.34      3.54 o 
   2   5   1        0.04        0.90      0.38 o 
   3   5   1       40.32       43.74      1.92 o 
   4   5   1       40.04       37.81      1.84 o 
   5   5   1        2.35        3.00      0.64 o 
   6   5   1        0.59        0.84      0.92 o 
   7   5   1      101.56       93.88      3.92 o 
   8   5   1        0.16        0.22      1.10 o 
   9   5   1       45.11       49.40      3.01 o 
  10   5   1      182.56      185.25      7.98 o 
  11   5   1       13.35       13.97      3.80 o 
  12   5   1        0.00       -0.02      1.47 o 
 -11   6   1        0.04       -0.71      2.38 o 
 -10   6   1        0.71        1.88      1.13 o 
  -9   6   1       16.42       20.01      2.26 o 
  -8   6   1       98.24       93.45      4.19 o 
  -7   6   1       67.54       70.69      7.05 o 
  -6   6   1        9.96       10.66      1.97 o 
  -5   6   1      134.07      133.71      4.74 o 
  -4   6   1       40.80       40.12      1.98 o 
  -3   6   1        6.95        4.80      0.82 o 
  -2   6   1       18.99       18.64      1.30 o 
  -1   6   1       27.07       29.87      2.88 o 
   0   6   1      257.82      282.32      8.94 o 
   1   6   1       18.55       24.02      2.53 o 
   2   6   1      181.89      192.24      4.44 o 
   3   6   1        0.00        0.63      0.38 o 
   4   6   1      472.22      458.49     21.28 o 
   5   6   1        5.37        6.78      1.15 o 
   6   6   1       28.06       27.18      2.56 o 
   7   6   1       72.68       77.89      3.78 o 
   8   6   1       49.40       45.50      2.94 o 
   9   6   1       63.17       75.94      3.90 o 
  10   6   1       23.96       25.18      2.62 o 
  -9   7   1        0.15        0.99      0.70 o 
  -8   7   1       25.74       23.51      2.49 o 
  -7   7   1        9.20        9.82      1.43 o 
  -6   7   1      128.58      135.34      6.58 o 
  -5   7   1       43.99       42.12      2.20 o 
  -4   7   1       41.03       37.42      3.51 o 
  -3   7   1        3.24        2.46      0.92 o 
  -2   7   1        0.69        0.66      0.72 o 
  -1   7   1       20.74       24.35      3.04 o 
   0   7   1        2.94        1.95      0.80 o 
   1   7   1        4.07        2.33      0.91 o 
   2   7   1       33.78       35.30      3.05 o 
   3   7   1       66.53       68.58      5.13 o 
   4   7   1       57.70       56.81      3.02 o 
   5   7   1       21.06       17.74      2.23 o 
   6   7   1        6.89        9.09      1.50 o 
   7   7   1      115.66      116.73      4.83 o 
   8   7   1        0.00       -0.21      0.89 o 
   9   7   1        8.84        7.83      1.31 o 
  -7   8   1        5.42        8.63      2.36 o 
  -6   8   1      373.19      364.82     17.67 o 
  -5   8   1        5.53        3.82      1.64 o 
  -4   8   1        2.81        2.04      0.84 o 
  -3   8   1        1.23       -0.32      0.80 o 
  -2   8   1       60.49       60.40      4.38 o 
  -1   8   1        6.03        5.58      1.49 o 
   0   8   1        0.10        0.92      0.83 o 
   1   8   1       88.51       86.07      5.29 o 
   2   8   1       18.65       20.67      2.98 o 
   3   8   1       11.36       11.54      2.13 o 
   4   8   1        1.73        1.28      0.77 o 
   5   8   1       16.94       21.93      4.51 o 
   6   8   1        6.60        8.96      2.65 o 
   7   8   1        0.64        2.85      1.03 o 
  -4   9   1        5.00        3.57      1.67 o 
  -3   9   1        0.56        1.18      0.90 o 
  -2   9   1       14.53       16.82      2.75 o 
  -1   9   1        0.11        0.95      2.10 o 
   0   9   1        4.41        4.60      1.21 o 
   1   9   1        0.59       -0.04      0.75 o 
   2   9   1        0.07        0.57      0.72 o 
   3   9   1       20.23       19.11      2.96 o 
 -14   0   2       34.97       37.23      5.57 o 
 -12   0   2      191.06      160.84      6.51 o 
 -10   0   2       97.53       89.41      4.84 o 
  -8   0   2        2.69        5.28      1.11 o 
  -6   0   2     1072.73     1112.21     14.33 o 
  -4   0   2     1343.61     1274.89     15.48 o 
  -2   0   2      550.86      490.19      7.72 o 
   0   0   2     2410.39     2348.10     43.94 o 
   2   0   2     1199.90     1198.39     31.74 o 
   4   0   2      174.12      152.55      2.59 o 
   6   0   2     1231.81     1363.09     17.40 o 
   8   0   2      123.37      118.28      4.72 o 
  10   0   2      224.55      213.57      7.26 o 
  12   0   2       89.99      101.06      5.17 o 
 -14   1   2        5.86        8.53      1.74 o 
 -13   1   2       22.93       27.56      2.22 o 
 -12   1   2       18.73       22.81      1.94 o 
 -11   1   2       39.41       33.35      1.93 o 
 -10   1   2      123.35      128.24      3.69 o 
  -9   1   2       68.79       83.66      2.77 o 
  -8   1   2       16.43       20.16      1.31 o 
  -7   1   2      683.43      698.43      8.13 o 
  -6   1   2        0.07        0.41      0.18 o 
  -5   1   2      341.20      338.23      3.83 o 
  -4   1   2      181.31      165.53      2.22 o 
  -3   1   2      423.20      398.64      4.06 o 
  -2   1   2     1881.55     1800.23     22.10 o 
  -1   1   2      960.90      870.44      9.18 o 
   0   1   2     2282.17     2235.96     19.78 o 
   1   1   2     8509.81     8767.17     68.73 o 
   2   1   2     2677.74     2629.35     18.39 o 
   3   1   2      864.49      859.48      6.79 o 
   4   1   2     1257.26     1294.96     10.54 o 
   5   1   2        3.02        6.74      0.43 o 
   6   1   2       27.13       25.72      1.44 o 
   7   1   2        9.78       13.12      0.91 o 
   8   1   2        1.23        1.96      0.50 o 
   9   1   2      109.72      110.08      3.38 o 
  10   1   2       16.19       18.66      1.83 o 
  11   1   2       36.79       40.19      2.15 o 
  12   1   2        8.29        4.38      0.81 o 
  13   1   2        9.59        7.89      2.08 o 
 -14   2   2        0.03       -0.12      0.90 o 
 -13   2   2        0.25        1.36      1.50 o 
 -12   2   2       11.88       19.58      2.98 o 
 -11   2   2      141.12      118.14      4.35 o 
 -10   2   2        0.10        0.40      0.43 o 
  -9   2   2      100.33      110.66      2.74 o 
  -8   2   2       33.32       38.27      1.46 o 
  -7   2   2        0.54       -0.01      0.25 o 
  -6   2   2       25.08       20.88      0.79 o 
  -5   2   2      154.74      123.25      2.02 o 
  -4   2   2      786.21      767.93      6.67 o 
  -3   2   2      324.55      310.08      3.53 o 
  -2   2   2     9961.97    10216.00    182.21 o 
  -1   2   2     3797.30     3648.30     40.55 o 
   0   2   2     2476.70     2300.58     21.35 o 
   1   2   2      265.90      258.00      2.82 o 
   2   2   2       53.97       48.30      1.36 o 
   3   2   2     1067.78     1143.92      9.29 o 
   4   2   2      432.80      487.35      5.16 o 
   5   2   2     1619.90     1769.78     15.38 o 
   6   2   2       26.46       25.46      1.12 o 
   7   2   2        0.07        0.38      0.45 o 
   8   2   2        4.64        5.07      0.58 o 
   9   2   2       16.37       10.34      1.17 o 
  10   2   2        2.72        3.44      1.34 o 
  11   2   2        8.62        7.97      2.35 o 
  12   2   2        0.01        0.91      1.10 o 
  13   2   2        0.78       -0.81      0.81 o 
 -14   3   2       33.79       34.54      3.91 o 
 -13   3   2       13.46       14.55      2.36 o 
 -12   3   2       99.83       97.16      5.52 o 
 -11   3   2       24.66       17.76      2.65 o 
 -10   3   2       28.21       33.65      3.16 o 
  -9   3   2       23.14       22.68      2.11 o 
  -8   3   2      273.04      285.40      6.68 o 
  -7   3   2       54.77       53.96      2.21 o 
  -6   3   2       25.15       22.28      0.83 o 
  -5   3   2      508.24      537.82      5.67 o 
  -4   3   2       63.27       62.31      1.51 o 
  -3   3   2     1394.86     1412.95     18.77 o 
  -2   3   2      433.57      425.96      6.03 o 
  -1   3   2     1112.04     1074.09      8.83 o 
   0   3   2       30.11       25.42      0.74 o 
   1   3   2      207.04      224.63      3.16 o 
   2   3   2       82.54       82.46      2.61 o 
   3   3   2        3.38        3.08      0.40 o 
   4   3   2      114.83      108.62      2.15 o 
   5   3   2       44.58       41.45      1.15 o 
   6   3   2        0.60        1.64      0.41 o 
   7   3   2       11.20       13.50      1.61 o 
   8   3   2       31.66       29.84      2.20 o 
   9   3   2        1.86        0.67      0.86 o 
  10   3   2       36.35       44.42      3.55 o 
  11   3   2        3.62        3.15      1.17 o 
  12   3   2       14.78       13.57      2.42 o 
  13   3   2        4.59        3.65      1.33 o 
 -13   4   2       35.46       43.34      4.57 o 
 -12   4   2       10.46        8.07      1.89 o 
 -11   4   2       31.01       25.57      3.97 o 
 -10   4   2       63.41       64.20      3.29 o 
  -9   4   2        1.91       -0.60      0.91 o 
  -8   4   2        0.97        0.72      0.59 o 
  -7   4   2        2.97        2.51      1.58 o 
  -6   4   2       32.23       27.15      1.46 o 
  -5   4   2        0.29        0.84      0.36 o 
  -4   4   2       70.10       73.19      2.79 o 
  -3   4   2     2432.77     2437.42     22.62 o 
  -2   4   2      223.83      216.66      2.93 o 
  -1   4   2     2676.40     2784.80     23.05 o 
   0   4   2      287.70      282.72      3.56 o 
   1   4   2       16.49       24.92      0.98 o 
   2   4   2        2.35        4.59      0.71 o 
   3   4   2      103.01       98.46      3.29 o 
   4   4   2      609.51      647.83      9.29 o 
   5   4   2      150.71      165.43      3.92 o 
   6   4   2       59.95       55.30      3.71 o 
   7   4   2        2.62        2.42      0.81 o 
   8   4   2        1.16        0.74      0.57 o 
   9   4   2       60.01       62.68      3.28 o 
  10   4   2        0.04        1.07      0.88 o 
  11   4   2      130.39      119.77      7.29 o 
  12   4   2       21.32       20.50      4.60 o 
 -12   5   2        2.80        1.37      0.98 o 
 -11   5   2        0.02       -0.83      0.83 o 
 -10   5   2        0.82        1.44      0.74 o 
  -9   5   2      197.44      192.33      6.84 o 
  -8   5   2      152.75      162.22      5.39 o 
  -7   5   2        0.81        1.45      0.74 o 
  -6   5   2        0.00        0.15      0.58 o 
  -5   5   2       38.40       34.04      1.77 o 
  -4   5   2        4.45        4.57      0.85 o 
  -3   5   2        9.53       15.29      1.45 o 
  -2   5   2      141.39      151.52      3.59 o 
  -1   5   2      416.25      406.85      4.87 o 
   0   5   2       40.20       49.83      1.33 o 
   1   5   2        0.06        1.42      0.36 o 
   2   5   2        0.03       -0.33      0.33 o 
   3   5   2       84.51       98.25      3.02 o 
   4   5   2      287.14      281.77      5.75 o 
   5   5   2       13.39       16.62      1.53 o 
   6   5   2       14.83       12.22      1.62 o 
   7   5   2        2.43        1.71      0.70 o 
   8   5   2      124.35      126.30      4.87 o 
   9   5   2        5.02        5.41      1.44 o 
  10   5   2        0.34       -0.22      1.12 o 
  11   5   2       35.34       35.04      4.12 o 
 -11   6   2       69.44       65.37      4.60 o 
 -10   6   2        1.90        0.30      0.92 o 
  -9   6   2      150.21      157.10      5.68 o 
  -8   6   2        4.82        5.26      1.07 o 
  -7   6   2       90.92       94.49      5.39 o 
  -6   6   2       42.54       40.24      2.46 o 
  -5   6   2       62.42       62.35      3.02 o 
  -4   6   2       53.00       54.50      2.34 o 
  -3   6   2       24.32       24.36      1.54 o 
  -2   6   2      310.69      327.18      7.37 o 
  -1   6   2       30.76       32.52      2.83 o 
   0   6   2       33.97       39.21      3.36 o 
   1   6   2        5.67        4.56      0.67 o 
   2   6   2       24.05       26.52      1.59 o 
   3   6   2        8.38        6.26      0.91 o 
   4   6   2       19.74       26.01      2.17 o 
   5   6   2      238.59      229.20      6.47 o 
   6   6   2       81.17       85.67      3.87 o 
   7   6   2      102.50      108.51      7.07 o 
   8   6   2        3.97        2.79      0.97 o 
   9   6   2        0.00        1.89      0.76 o 
  10   6   2       38.59       39.67      4.48 o 
 -10   7   2        0.30       -0.43      0.63 o 
  -9   7   2       31.48       26.79      2.73 o 
  -8   7   2       12.66       12.67      1.83 o 
  -7   7   2       33.34       30.57      2.56 o 
  -6   7   2        5.85        5.37      1.04 o 
  -5   7   2       27.03       29.32      1.95 o 
  -4   7   2        4.21        3.33      1.08 o 
  -3   7   2       10.85       11.96      2.06 o 
  -2   7   2      124.88      124.80      6.07 o 
  -1   7   2        1.52        0.55      0.74 o 
   0   7   2       74.70       74.81      4.62 o 
   1   7   2        0.17        0.35      0.83 o 
   2   7   2       25.38       26.13      3.22 o 
   3   7   2       38.79       45.09      3.45 o 
   4   7   2        0.09        0.23      0.69 o 
   5   7   2       24.21       24.06      2.59 o 
   6   7   2      151.20      151.67      5.48 o 
   7   7   2        3.76        3.08      0.83 o 
   8   7   2        7.44        9.93      1.54 o 
   9   7   2       23.52       19.38      2.81 o 
  -7   8   2        6.78       11.33      2.91 o 
  -6   8   2        0.77        0.59      1.31 o 
  -5   8   2      109.84      117.51      9.30 o 
  -4   8   2        0.08        1.01      0.81 o 
  -3   8   2       25.54       32.28      5.61 o 
  -2   8   2        3.21        3.20      1.23 o 
  -1   8   2        1.84        1.45      1.26 o 
   0   8   2        3.66        3.20      1.09 o 
   1   8   2        5.62        6.76      1.72 o 
   2   8   2        0.57        1.06      0.79 o 
   3   8   2        0.55        0.71      0.80 o 
   4   8   2        0.45        1.46      1.27 o 
   5   8   2       15.62       14.56      3.62 o 
   6   8   2       27.41       31.39      5.52 o 
  -4   9   2        1.49        0.53      0.76 o 
  -3   9   2        5.83        7.19      1.41 o 
  -2   9   2        2.23        1.63      0.84 o 
  -1   9   2       25.78       24.33      3.58 o 
   0   9   2        0.39        1.84      0.95 o 
   1   9   2        2.38        0.40      0.78 o 
   2   9   2       18.41       18.38      2.85 o 
   3   9   2        1.07       -0.37      0.73 o 
 -15   0   3        2.59        1.16      1.39 o 
 -13   0   3        0.05        0.71      0.75 o 
 -11   0   3       22.38       20.04      2.50 o 
  -9   0   3       50.06       46.78      2.88 o 
  -7   0   3     1272.88     1379.15     17.81 o 
  -5   0   3      348.88      319.50      5.33 o 
  -3   0   3      885.26      837.16     11.12 o 
  -1   0   3       30.60       34.70      1.56 o 
   1   0   3     2071.46     1894.21     31.44 o 
   3   0   3      729.05      695.88      8.97 o 
   5   0   3      122.63      121.17      2.46 o 
   7   0   3       30.54       28.61      2.12 o 
   9   0   3        5.48        6.71      2.97 o 
  11   0   3      189.26      186.79      7.11 o 
  13   0   3        0.69        1.45      0.81 o 
 -14   1   3       36.20       34.89      2.79 o 
 -13   1   3       12.96        8.03      1.37 o 
 -12   1   3       67.82       59.59      2.67 o 
 -11   1   3       46.89       49.67      2.35 o 
 -10   1   3        2.55        0.63      0.71 o 
  -9   1   3       30.46       28.13      1.59 o 
  -8   1   3       12.58        9.38      1.04 o 
  -7   1   3      424.31      468.19      5.78 o 
  -6   1   3      166.19      160.07      2.47 o 
  -5   1   3       13.46       13.89      0.63 o 
  -4   1   3     2003.41     1933.15     16.20 o 
  -3   1   3     1341.20     1304.10     13.39 o 
  -2   1   3     9570.85     9485.05    131.92 o 
  -1   1   3     7442.67     7425.99     98.04 o 
   0   1   3    15821.21    15971.89    123.57 o 
   1   1   3      898.06      845.03      9.25 o 
   2   1   3        3.85        6.03      0.46 o 
   3   1   3      209.54      182.65      2.33 o 
   4   1   3      555.60      582.56      5.15 o 
   5   1   3       26.25       22.74      0.74 o 
   6   1   3      456.79      448.14      4.68 o 
   7   1   3      110.51      104.40      2.54 o 
   8   1   3       37.80       42.21      1.99 o 
   9   1   3      139.31      148.15      4.06 o 
  10   1   3       41.66       40.88      2.53 o 
  11   1   3       11.05       11.29      1.31 o 
  12   1   3        3.80        1.46      0.75 o 
  13   1   3        1.42        3.07      0.96 o 
 -14   2   3        7.45        6.69      1.60 o 
 -13   2   3        0.27        0.69      0.87 o 
 -12   2   3        7.63        2.16      2.33 o 
 -11   2   3       72.19       71.47      3.30 o 
 -10   2   3      285.43      276.38      5.64 o 
  -9   2   3        3.87        3.21      0.65 o 
  -8   2   3       81.23      100.14      2.47 o 
  -7   2   3       74.33       68.03      1.38 o 
  -6   2   3      601.72      643.88      6.13 o 
  -5   2   3      522.83      529.39      5.48 o 
  -4   2   3       57.99       42.82      1.00 o 
  -3   2   3      682.54      595.22      8.78 o 
  -2   2   3     5675.52     5778.95     44.36 o 
  -1   2   3    20644.99    21159.94    195.29 o 
   0   2   3      477.49      465.56      4.81 o 
   1   2   3      503.67      436.00      3.99 o 
   2   2   3      265.28      271.42      3.20 o 
   3   2   3       50.07       46.15      0.94 o 
   4   2   3       19.08       21.76      0.73 o 
   5   2   3       28.87       24.97      0.89 o 
   6   2   3      203.89      224.88      3.89 o 
   7   2   3       62.13       62.02      1.94 o 
   8   2   3      302.06      313.93      5.22 o 
   9   2   3        0.11       -0.04      0.45 o 
  10   2   3        5.51        3.85      3.05 o 
  11   2   3       87.06       95.32      5.29 o 
  12   2   3        1.18        2.24      1.04 o 
  13   2   3        1.54        0.82      2.15 o 
 -14   3   3        0.06        0.18      0.95 o 
 -13   3   3        2.80        3.34      2.75 o 
 -12   3   3       23.82       29.99      3.58 o 
 -11   3   3       19.93       18.75      2.70 o 
 -10   3   3       24.91       23.10      3.34 o 
  -9   3   3      164.50      166.95      5.05 o 
  -8   3   3     1086.13     1089.11     13.68 o 
  -7   3   3       77.18       84.40      2.10 o 
  -6   3   3      258.29      282.19      3.76 o 
  -5   3   3        6.07        5.86      0.45 o 
  -4   3   3     1081.66     1030.81      9.88 o 
  -3   3   3     1504.67     1519.25     12.36 o 
  -2   3   3      368.61      338.27      4.12 o 
  -1   3   3     2336.34     2248.85     16.32 o 
   0   3   3      735.00      778.83      6.89 o 
   1   3   3       94.24      113.37      1.76 o 
   2   3   3      372.80      378.26      4.53 o 
   3   3   3       28.45       23.66      0.68 o 
   4   3   3      882.77      861.46      7.70 o 
   5   3   3      473.72      484.51      5.84 o 
   6   3   3       45.68       52.68      1.96 o 
   7   3   3        0.57        1.10      0.51 o 
   8   3   3      391.15      378.70     10.53 o 
   9   3   3       29.09       25.61      3.18 o 
  10   3   3       33.15       33.53      3.77 o 
  11   3   3        0.00       -0.44      0.76 o 
  12   3   3        8.44        6.12      1.40 o 
 -13   4   3       68.87       81.67      5.33 o 
 -12   4   3        9.79        8.45      1.76 o 
 -11   4   3        0.26       -0.69      0.69 o 
 -10   4   3        0.12        0.04      0.50 o 
  -9   4   3      125.39      114.44      4.35 o 
  -8   4   3       71.52       71.45      3.26 o 
  -7   4   3      180.23      180.00      5.21 o 
  -6   4   3       54.28       50.51      2.06 o 
  -5   4   3      699.69      697.40      9.85 o 
  -4   4   3      500.39      514.01      9.02 o 
  -3   4   3      209.17      217.26      3.05 o 
  -2   4   3     2969.28     2908.12     22.27 o 
  -1   4   3        1.16        0.83      0.22 o 
   0   4   3      578.58      590.33      6.04 o 
   1   4   3      696.03      709.76      7.14 o 
   2   4   3      207.12      187.09      3.07 o 
   3   4   3       24.57       25.99      1.71 o 
   4   4   3      173.71      159.88      3.86 o 
   5   4   3      607.26      633.83      9.41 o 
   6   4   3        0.63        2.52      0.73 o 
   7   4   3       84.22       87.14      3.75 o 
   8   4   3      191.74      192.46      5.95 o 
   9   4   3        5.74        9.31      3.61 o 
  10   4   3       32.45       31.58      3.61 o 
  11   4   3        7.41        5.33      1.47 o 
  12   4   3       22.44       19.75      2.96 o 
 -12   5   3        0.03        0.51      1.62 o 
 -11   5   3        4.89        2.47      1.09 o 
 -10   5   3       31.40       27.74      2.45 o 
  -9   5   3      172.54      169.40      5.67 o 
  -8   5   3      330.94      350.05      8.38 o 
  -7   5   3      254.42      251.91      7.69 o 
  -6   5   3       98.64      106.45      3.33 o 
  -5   5   3       18.37       18.35      1.99 o 
  -4   5   3       24.05       23.68      1.51 o 
  -3   5   3       48.91       51.47      2.07 o 
  -2   5   3      116.33      112.92      3.20 o 
  -1   5   3      250.25      246.09      3.55 o 
   0   5   3       12.39       15.63      0.97 o 
   1   5   3       12.28       10.79      1.06 o 
   2   5   3      240.91      239.13      4.97 o 
   3   5   3       48.88       48.49      2.11 o 
   4   5   3       29.53       31.19      1.89 o 
   5   5   3       55.12       58.69      2.98 o 
   6   5   3       30.39       31.10      2.58 o 
   7   5   3       14.96        8.79      1.91 o 
   8   5   3      237.28      250.06      7.28 o 
   9   5   3       71.05       74.96      3.80 o 
  10   5   3       15.94       16.49      2.65 o 
  11   5   3       22.98       22.41      3.16 o 
 -11   6   3        0.68        0.42      0.64 o 
 -10   6   3        0.40        0.70      0.87 o 
  -9   6   3        3.56        3.15      0.99 o 
  -8   6   3      124.23      140.64      5.21 o 
  -7   6   3       89.99       91.58      4.00 o 
  -6   6   3       54.31       55.93      2.97 o 
  -5   6   3       70.47       74.52      2.86 o 
  -4   6   3        0.86        0.61      0.44 o 
  -3   6   3       43.19       39.33      1.92 o 
  -2   6   3      108.69      113.16      5.38 o 
  -1   6   3      358.69      364.13     10.54 o 
   0   6   3       41.32       42.04      3.20 o 
   1   6   3       35.81       44.88      1.98 o 
   2   6   3       28.11       34.95      1.81 o 
   3   6   3       48.70       56.04      2.43 o 
   4   6   3       29.22       36.57      2.49 o 
   5   6   3       38.53       38.28      2.51 o 
   6   6   3       92.73       98.09      4.24 o 
   7   6   3        9.63        9.56      1.53 o 
   8   6   3       34.06       33.89      2.79 o 
   9   6   3       15.00       12.07      1.71 o 
  10   6   3        7.89        8.35      1.92 o 
 -10   7   3        0.02        1.21      0.77 o 
  -9   7   3       22.75       20.20      2.35 o 
  -8   7   3       67.88       73.14      3.78 o 
  -7   7   3       68.13       59.52      3.31 o 
  -6   7   3      187.08      192.57      6.06 o 
  -5   7   3        6.86        6.87      1.18 o 
  -4   7   3        2.92        3.67      1.33 o 
  -3   7   3       95.84       90.03      5.15 o 
  -2   7   3       10.62       13.83      2.30 o 
  -1   7   3        7.46        5.18      1.74 o 
   0   7   3       24.17       25.10      3.17 o 
   1   7   3       16.70       14.21      2.32 o 
   2   7   3       38.23       41.54      3.49 o 
   3   7   3        1.51        0.92      0.56 o 
   4   7   3        0.12       -0.06      0.57 o 
   5   7   3        4.55        4.88      1.47 o 
   6   7   3        3.52        2.90      0.82 o 
   7   7   3       28.10       30.57      2.91 o 
   8   7   3        2.14        1.16      1.13 o 
  -7   8   3       26.94       26.60      4.61 o 
  -6   8   3        7.17       10.50      3.01 o 
  -5   8   3        1.55        3.13      1.63 o 
  -4   8   3       55.58       59.97      4.38 o 
  -3   8   3        8.59        6.85      1.60 o 
  -2   8   3        0.37        0.31      0.77 o 
  -1   8   3        0.14        0.08      0.76 o 
   0   8   3        0.03       -0.44      1.11 o 
   1   8   3        5.39        4.02      1.28 o 
   2   8   3       26.15       29.71      3.55 o 
   3   8   3        0.13       -0.45      0.87 o 
   4   8   3       13.80       22.32      4.72 o 
   5   8   3        5.74        5.55      2.48 o 
   6   8   3        0.01       -1.04      1.04 o 
  -4   9   3       23.01       19.12      5.48 o 
  -3   9   3       12.04       11.61      2.15 o 
  -2   9   3        1.97        2.28      0.92 o 
  -1   9   3       30.43       27.03      3.64 o 
   0   9   3        0.32        2.36      0.99 o 
   1   9   3        8.03        5.42      2.88 o 
   2   9   3        7.17        3.76      2.17 o 
 -14   0   4        7.20        3.31      1.19 o 
 -12   0   4       25.67       23.42      2.87 o 
 -10   0   4       43.53       50.69      3.20 o 
  -8   0   4     1198.54     1239.86     16.76 o 
  -6   0   4      901.27      901.69     12.39 o 
  -4   0   4       62.48       49.88      1.69 o 
  -2   0   4        6.92       13.13      0.95 o 
   0   0   4     2142.99     1911.49     33.25 o 
   2   0   4      403.34      416.06     11.40 o 
   4   0   4      222.41      225.84      3.95 o 
   6   0   4      284.94      278.04      5.50 o 
   8   0   4     1712.35     1746.87     29.05 o 
  10   0   4      518.90      542.90     16.45 o 
  12   0   4       35.57       41.03      3.15 o 
 -15   1   4        7.11        6.64      1.64 o 
 -14   1   4        2.47        2.35      0.78 o 
 -13   1   4        0.21        1.39      0.60 o 
 -12   1   4      138.95      123.41      3.96 o 
 -11   1   4        1.38        0.95      0.55 o 
 -10   1   4       11.12       13.81      1.34 o 
  -9   1   4        4.78        7.83      0.80 o 
  -8   1   4       29.74       41.07      1.25 o 
  -7   1   4      293.59      288.01      3.90 o 
  -6   1   4      134.86      138.45      2.54 o 
  -5   1   4       46.29       60.33      1.40 o 
  -4   1   4        3.25        1.40      0.22 o 
  -3   1   4     3430.04     3439.95     30.64 o 
  -2   1   4      939.07      855.94      7.86 o 
  -1   1   4      260.99      240.45      4.92 o 
   0   1   4      337.27      283.99      3.32 o 
   1   1   4     1577.68     1393.15     13.25 o 
   2   1   4      317.23      298.29      3.68 o 
   3   1   4       18.14       11.45      0.50 o 
   4   1   4        1.96        1.09      0.17 o 
   5   1   4      340.01      366.92      3.79 o 
   6   1   4      182.11      190.39      2.81 o 
   7   1   4       38.48       48.40      1.72 o 
   8   1   4      205.68      214.34      4.89 o 
   9   1   4        5.55        3.68      0.80 o 
  10   1   4       16.58       18.13      1.72 o 
  11   1   4       29.50       26.65      2.14 o 
  12   1   4        1.98        1.67      0.93 o 
  13   1   4        0.67        1.85      2.51 o 
 -14   2   4        8.39        9.78      2.02 o 
 -13   2   4        1.07        1.73      1.49 o 
 -12   2   4      189.94      201.55      8.00 o 
 -11   2   4      394.78      382.08      7.25 o 
 -10   2   4      200.00      198.04      4.67 o 
  -9   2   4       62.72       61.99      2.17 o 
  -8   2   4        6.60        6.48      0.79 o 
  -7   2   4      200.73      203.26      2.85 o 
  -6   2   4      326.91      302.95      3.64 o 
  -5   2   4        0.01        1.71      0.23 o 
  -4   2   4     1301.61     1263.36     11.38 o 
  -3   2   4     1867.62     1954.37     19.25 o 
  -2   2   4     1049.46     1047.36      8.87 o 
  -1   2   4     1182.93     1104.13      9.28 o 
   0   2   4       40.44       43.79      1.21 o 
   1   2   4        0.07        0.20      0.14 o 
   2   2   4      981.64     1038.46      9.02 o 
   3   2   4      122.00      124.64      2.13 o 
   4   2   4        1.49        1.46      0.32 o 
   5   2   4       90.02       89.12      1.75 o 
   6   2   4        1.29        0.83      0.30 o 
   7   2   4      176.59      168.08      3.53 o 
   8   2   4      102.74      104.72      3.22 o 
   9   2   4      354.07      375.40      8.37 o 
  10   2   4      183.89      173.62      7.28 o 
  11   2   4       24.83       20.19      3.17 o 
  12   2   4       24.24       23.89      3.16 o 
 -14   3   4       49.23       52.53      4.29 o 
 -13   3   4       88.43       92.62      5.60 o 
 -12   3   4       28.46       27.41      3.46 o 
 -11   3   4       21.28       17.11      2.56 o 
 -10   3   4      149.87      143.78      4.83 o 
  -9   3   4       93.82       98.65      4.59 o 
  -8   3   4      381.88      370.62      6.42 o 
  -7   3   4      773.50      863.37      8.91 o 
  -6   3   4      277.92      296.98      3.70 o 
  -5   3   4      200.09      194.26      2.75 o 
  -4   3   4      412.85      468.87      5.28 o 
  -3   3   4     2179.92     2084.50     16.57 o 
  -2   3   4      361.20      332.81      3.83 o 
  -1   3   4       90.77       96.54      1.92 o 
   0   3   4     1734.09     1681.56     12.78 o 
   1   3   4       85.03       83.48      1.50 o 
   2   3   4     1919.86     1896.55     17.55 o 
   3   3   4      982.52     1081.75     10.64 o 
   4   3   4       74.72       59.55      1.34 o 
   5   3   4      478.64      487.35      5.26 o 
   6   3   4       12.96       18.58      1.30 o 
   7   3   4        0.73        1.89      0.68 o 
   8   3   4      382.87      385.40      8.68 o 
   9   3   4      326.75      343.78     10.72 o 
  10   3   4       27.02       29.17      3.46 o 
  11   3   4        1.97        3.39      1.17 o 
  12   3   4        7.79        8.50      1.67 o 
 -13   4   4        4.89        3.56      1.45 o 
 -12   4   4       23.92       23.60      3.21 o 
 -11   4   4       54.28       51.88      3.99 o 
 -10   4   4       67.79       60.75      3.21 o 
  -9   4   4       76.40       73.62      3.47 o 
  -8   4   4        4.77        6.72      1.20 o 
  -7   4   4        5.38        8.04      1.24 o 
  -6   4   4       97.36      110.44      3.22 o 
  -5   4   4       19.32       23.09      1.12 o 
  -4   4   4      637.99      627.61      6.75 o 
  -3   4   4        4.14        9.15      0.69 o 
  -2   4   4       28.31       35.44      1.18 o 
  -1   4   4     1561.66     1649.30     13.58 o 
   0   4   4      495.06      480.59      5.09 o 
   1   4   4       78.66      103.29      1.87 o 
   2   4   4       88.83       73.07      1.64 o 
   3   4   4      212.83      261.75      6.15 o 
   4   4   4      528.96      583.87      9.44 o 
   5   4   4       29.59       32.24      2.13 o 
   6   4   4       85.03       91.92      3.79 o 
   7   4   4       54.75       60.23      3.13 o 
   8   4   4       97.60      106.74      4.40 o 
   9   4   4        0.20        1.09      0.90 o 
  10   4   4       12.46       14.45      3.75 o 
  11   4   4       79.03       66.78      4.78 o 
 -12   5   4        0.01       -0.92      0.92 o 
 -11   5   4       25.72       25.37      2.58 o 
 -10   5   4       50.74       47.59      3.00 o 
  -9   5   4        3.86        4.40      1.09 o 
  -8   5   4       49.39       46.58      2.82 o 
  -7   5   4      150.06      153.75      5.09 o 
  -6   5   4       12.27       13.06      1.31 o 
  -5   5   4      120.36      122.00      4.14 o 
  -4   5   4       31.55       35.32      1.81 o 
  -3   5   4       19.47       21.93      1.61 o 
  -2   5   4        7.29        9.17      0.68 o 
  -1   5   4       11.04        7.54      0.63 o 
   0   5   4        1.00        1.94      0.64 o 
   1   5   4       20.56       21.30      1.50 o 
   2   5   4      424.44      439.69      7.48 o 
   3   5   4       47.02       46.36      2.13 o 
   4   5   4      336.10      352.44      6.77 o 
   5   5   4       97.73      109.79      4.25 o 
   6   5   4       33.45       35.19      3.27 o 
   7   5   4       16.67       17.22      2.15 o 
   8   5   4       16.19       17.32      2.12 o 
   9   5   4      191.26      197.40      6.57 o 
  10   5   4       98.56      102.33      5.98 o 
 -11   6   4        2.93        3.06      2.64 o 
 -10   6   4        2.30        1.35      1.00 o 
  -9   6   4        0.00        0.21      0.70 o 
  -8   6   4       91.91       92.56      4.16 o 
  -7   6   4       54.34       57.62      3.14 o 
  -6   6   4       28.10       29.92      1.91 o 
  -5   6   4        2.97        2.07      0.58 o 
  -4   6   4        0.11       -0.15      0.44 o 
  -3   6   4        0.25       -0.01      0.47 o 
  -2   6   4        2.72        2.20      1.06 o 
  -1   6   4       18.10       20.99      2.70 o 
   0   6   4      103.14      108.50      5.94 o 
   1   6   4       20.81       19.68      1.52 o 
   2   6   4       61.40       61.11      2.50 o 
   3   6   4       17.22       13.72      1.41 o 
   4   6   4       50.34       53.84      2.92 o 
   5   6   4       15.17       20.69      2.25 o 
   6   6   4       16.70       19.03      2.54 o 
   7   6   4       41.42       36.73      2.99 o 
   8   6   4        0.00        0.98      0.74 o 
   9   6   4        0.15        0.31      0.75 o 
 -10   7   4        6.24        4.72      1.06 o 
  -9   7   4        2.15        2.19      0.79 o 
  -8   7   4       42.19       36.65      3.01 o 
  -7   7   4        1.39        0.98      0.90 o 
  -6   7   4       34.07       35.35      2.46 o 
  -5   7   4        0.63        0.68      0.56 o 
  -4   7   4      192.94      180.10      8.53 o 
  -3   7   4        3.62        4.00      1.20 o 
  -2   7   4        1.49        1.55      0.82 o 
  -1   7   4       15.08       17.81      2.65 o 
   0   7   4       23.14       22.85      3.17 o 
   1   7   4       46.18       39.57      3.57 o 
   2   7   4        0.00       -0.06      0.77 o 
   3   7   4      113.33      120.39      4.68 o 
   4   7   4        3.70        2.23      0.80 o 
   5   7   4        0.12       -0.18      0.59 o 
   6   7   4       15.47       11.81      1.71 o 
   7   7   4        2.06        3.04      0.79 o 
   8   7   4       10.19        8.93      1.85 o 
  -7   8   4        0.52        0.74      1.07 o 
  -6   8   4        2.64        1.49      1.37 o 
  -5   8   4       60.60       59.32      4.78 o 
  -4   8   4        2.73        3.73      1.22 o 
  -3   8   4        0.09       -0.31      1.09 o 
  -2   8   4        0.34        1.49      0.89 o 
  -1   8   4        0.00        0.83      1.31 o 
   0   8   4        9.04        9.19      1.87 o 
   1   8   4       14.49       12.12      2.25 o 
   2   8   4        5.18        3.45      2.18 o 
   3   8   4       19.12       21.76      3.75 o 
   4   8   4        0.35        0.27      1.47 o 
   5   8   4        1.18        1.50      1.42 o 
  -3   9   4        1.14       -0.14      1.03 o 
  -2   9   4        3.85        2.07      1.04 o 
  -1   9   4       16.13       14.00      2.42 o 
   0   9   4        1.68        3.68      1.13 o 
   1   9   4       18.58       18.81      5.14 o 
 -15   0   5        0.18        0.45      0.77 o 
 -13   0   5        0.80        1.32      0.76 o 
 -11   0   5       11.18       14.82      2.15 o 
  -9   0   5      295.28      299.44      8.22 o 
  -7   0   5      102.51       89.89      4.10 o 
  -5   0   5       22.96       12.23      1.12 o 
  -3   0   5     6775.37     7023.59     77.93 o 
  -1   0   5      589.34      508.45      7.50 o 
   1   0   5      451.98      455.64      7.07 o 
   3   0   5       33.42       41.86      1.49 o 
   5   0   5      508.24      496.33      7.29 o 
   7   0   5      830.38      832.37     16.36 o 
   9   0   5       21.21       24.09      2.85 o 
  11   0   5       20.50       22.86      6.13 o 
 -15   1   5       10.14        9.27      1.92 o 
 -14   1   5       25.85       23.97      2.51 o 
 -13   1   5        0.02        0.68      0.67 o 
 -12   1   5       84.87       76.20      3.07 o 
 -11   1   5        0.00        0.47      0.45 o 
 -10   1   5      199.75      201.16      4.79 o 
  -9   1   5       20.72       22.13      1.23 o 
  -8   1   5      222.57      205.08      3.33 o 
  -7   1   5      128.33      125.46      2.40 o 
  -6   1   5      507.38      452.21      5.33 o 
  -5   1   5        5.97        5.49      0.52 o 
  -4   1   5      117.93       84.05      1.88 o 
  -3   1   5      319.53      333.62      4.01 o 
  -1   1   5      204.18      220.22      3.26 o 
   0   1   5        4.38        8.47      0.71 o 
   1   1   5       25.89       21.25      0.86 o 
   2   1   5      752.87      838.05     10.28 o 
   3   1   5      165.18      200.49      3.08 o 
   4   1   5      805.98      869.72      7.65 o 
   5   1   5        2.74        3.06      0.33 o 
   6   1   5       16.40       11.22      0.70 o 
   7   1   5      259.00      254.04      4.60 o 
   8   1   5      301.07      302.57      6.18 o 
   9   1   5       68.07       72.72      2.94 o 
  10   1   5       24.13       24.24      2.02 o 
  11   1   5        1.80        1.96      0.59 o 
  12   1   5        0.24       -0.73      0.78 o 
 -14   2   5        3.09        4.93      1.45 o 
 -13   2   5       12.65       16.01      4.19 o 
 -12   2   5      122.20      120.88      4.62 o 
 -11   2   5       70.44       69.60      2.93 o 
 -10   2   5       28.42       28.07      1.75 o 
  -9   2   5      974.41     1010.93     11.75 o 
  -8   2   5       87.56       84.19      2.00 o 
  -7   2   5        4.25        3.94      0.47 o 
  -6   2   5        6.76        4.53      0.46 o 
  -5   2   5      288.28      279.84      3.80 o 
  -4   2   5     2913.33     3004.18     24.92 o 
  -3   2   5      913.17      870.27      8.93 o 
  -2   2   5      835.59      812.68      7.93 o 
  -1   2   5      428.54      401.39      5.70 o 
   0   2   5      101.52      127.02      2.22 o 
   1   2   5        1.69        0.85      0.21 o 
   2   2   5       19.32       31.68      1.84 o 
   3   2   5     1041.34     1111.46     10.05 o 
   4   2   5        8.93       12.13      0.62 o 
   5   2   5       24.62       24.43      1.00 o 
   6   2   5      186.78      175.74      3.25 o 
   7   2   5      144.70      151.22      3.43 o 
   8   2   5       33.38       36.68      2.06 o 
   9   2   5       34.52       31.36      2.36 o 
  10   2   5       27.57       27.69      3.45 o 
  11   2   5        8.01        8.64      1.78 o 
  12   2   5       30.05       30.97      3.67 o 
 -14   3   5        1.65        1.80      1.09 o 
 -13   3   5       15.35       11.38      2.20 o 
 -12   3   5       15.41       21.30      2.98 o 
 -11   3   5       11.25        6.67      1.60 o 
 -10   3   5       31.61       31.51      3.42 o 
  -9   3   5       66.04       68.60      3.83 o 
  -8   3   5        1.02        0.65      0.30 o 
  -7   3   5       10.40       10.44      0.70 o 
  -6   3   5        4.23        7.34      0.59 o 
  -5   3   5      471.54      484.71      5.74 o 
  -4   3   5        1.84        1.17      0.31 o 
  -3   3   5     3495.24     3476.93     27.30 o 
  -2   3   5      353.72      392.03      4.59 o 
  -1   3   5     1539.63     1657.78     14.95 o 
   0   3   5      229.94      217.21      2.81 o 
   1   3   5       11.68       20.88      0.82 o 
   2   3   5       34.37       53.08      1.28 o 
   3   3   5     1013.05     1113.96     10.34 o 
   4   3   5        1.83        0.81      0.21 o 
   5   3   5       37.48       35.19      1.11 o 
   6   3   5      123.52      120.46      4.26 o 
   7   3   5      536.89      520.79     10.45 o 
   8   3   5       13.59       18.05      2.00 o 
   9   3   5       10.21        5.29      1.66 o 
  10   3   5       22.75       21.16      2.92 o 
  11   3   5        7.75        7.44      3.74 o 
  12   3   5        3.96        2.61      1.18 o 
 -13   4   5       18.31       16.79      3.43 o 
 -12   4   5       72.46       73.75      5.06 o 
 -11   4   5       18.77       21.75      3.04 o 
 -10   4   5      468.59      477.39     10.35 o 
  -9   4   5        1.88        2.45      0.80 o 
  -8   4   5      346.51      348.28      8.08 o 
  -7   4   5        0.02        0.98      0.51 o 
  -6   4   5      235.59      222.29      4.89 o 
  -5   4   5      436.54      478.62      5.74 o 
  -4   4   5      108.55      119.27      2.20 o 
  -3   4   5      275.81      223.69      3.59 o 
  -2   4   5     2107.50     2002.54     18.03 o 
  -1   4   5        5.10        3.71      0.42 o 
   0   4   5      118.76      106.17      1.92 o 
   1   4   5      122.05      132.88      2.29 o 
   2   4   5       98.92      119.23      2.15 o 
   3   4   5      154.48      167.05      4.18 o 
   4   4   5        4.14        3.83      0.87 o 
   5   4   5      188.71      190.63      5.64 o 
   6   4   5        8.04        5.37      1.50 o 
   7   4   5        6.93        4.51      1.01 o 
   8   4   5       94.47       96.57      4.23 o 
   9   4   5        0.24       -1.20      1.53 o 
  10   4   5       22.64       19.87      4.40 o 
  11   4   5       16.09       15.02      2.47 o 
 -12   5   5       16.37       16.21      2.79 o 
 -11   5   5       13.91       10.55      1.59 o 
 -10   5   5       13.63       11.70      2.43 o 
  -9   5   5       26.00       25.22      2.48 o 
  -8   5   5       31.99       38.42      2.58 o 
  -7   5   5        0.26       -0.19      0.49 o 
  -6   5   5       95.45       96.48      5.30 o 
  -5   5   5      187.56      184.13      4.54 o 
  -4   5   5     1696.62     1666.70     19.91 o 
  -3   5   5      700.21      711.32     10.24 o 
  -2   5   5     1440.99     1500.62     12.98 o 
  -1   5   5      119.01      117.72      2.24 o 
   0   5   5        9.81       11.93      1.03 o 
   1   5   5       14.26       17.68      1.32 o 
   2   5   5      458.06      459.82      7.87 o 
   3   5   5      139.86      140.64      3.96 o 
   4   5   5        8.42        5.09      0.92 o 
   5   5   5        1.40        2.27      0.74 o 
   6   5   5        0.06        0.24      0.64 o 
   7   5   5       12.46       15.05      1.95 o 
   8   5   5        0.21        0.76      0.62 o 
   9   5   5        0.86        1.59      1.16 o 
  10   5   5        0.85        2.56      0.99 o 
 -11   6   5        5.82        3.96      0.93 o 
 -10   6   5        0.72        1.12      0.75 o 
  -9   6   5      205.47      204.95      6.67 o 
  -8   6   5       15.99       18.22      2.12 o 
  -7   6   5        0.00        0.46      0.77 o 
  -6   6   5        5.84        5.21      0.96 o 
  -5   6   5       59.55       62.92      3.19 o 
  -4   6   5      363.44      344.64      6.78 o 
  -3   6   5      213.97      213.73      5.67 o 
  -2   6   5       31.79       29.97      2.98 o 
  -1   6   5       11.38       10.07      2.31 o 
   0   6   5        7.15       10.79      1.20 o 
   1   6   5        8.34        7.53      1.03 o 
   2   6   5       18.56       19.37      1.71 o 
   3   6   5        5.85        4.76      1.05 o 
   4   6   5       11.60       14.10      1.83 o 
   5   6   5        0.26       -0.03      0.56 o 
   6   6   5        3.79        4.62      1.51 o 
   7   6   5        0.17       -0.59      0.99 o 
   8   6   5       17.72       18.90      2.32 o 
   9   6   5        0.48       -0.53      0.67 o 
 -10   7   5        0.24        0.29      0.67 o 
  -9   7   5        4.94        0.80      0.76 o 
  -8   7   5       57.19       59.99      3.40 o 
  -7   7   5        0.07       -0.02      0.61 o 
  -6   7   5        0.63        0.76      2.44 o 
  -5   7   5        9.37       11.92      2.10 o 
  -4   7   5       82.37       77.06      4.81 o 
  -3   7   5      188.45      175.13      7.53 o 
  -2   7   5       15.72       16.09      2.54 o 
  -1   7   5        5.46        6.57      2.62 o 
   0   7   5        5.88        3.64      1.32 o 
   1   7   5        3.21        3.25      1.14 o 
   2   7   5        1.02        0.74      1.41 o 
   3   7   5        4.48        4.96      0.91 o 
   4   7   5       11.21        8.06      1.30 o 
   5   7   5       11.20        9.41      1.45 o 
   6   7   5        0.02       -0.08      0.65 o 
   7   7   5        1.26        2.19      1.30 o 
  -7   8   5        4.44        6.21      2.13 o 
  -6   8   5       67.59       65.94      6.85 o 
  -5   8   5       14.85       10.61      1.93 o 
  -4   8   5       37.29       34.76      3.53 o 
  -3   8   5       57.63       52.86      5.76 o 
  -2   8   5        5.62        4.37      1.75 o 
  -1   8   5        7.99        6.37      1.58 o 
   0   8   5       13.60       18.66      2.85 o 
   1   8   5        0.46        1.40      1.10 o 
   2   8   5       67.33       60.92      5.76 o 
   3   8   5       16.29       16.71      4.21 o 
   4   8   5        0.08       -1.10      1.10 o 
   5   8   5        3.58        5.71      1.98 o 
  -2   9   5        7.63        5.11      5.10 o 
  -1   9   5        9.18       12.37      2.27 o 
   0   9   5       16.45       15.98      2.62 o 
 -14   0   6        0.01        1.17      0.85 o 
 -12   0   6      935.69      977.91     20.01 o 
 -10   0   6      273.70      296.26      8.82 o 
  -8   0   6      211.09      209.52      4.91 o 
  -6   0   6      657.86      664.85     10.21 o 
  -4   0   6     2569.57     2481.41     29.70 o 
  -2   0   6      225.12      248.50      5.92 o 
   0   0   6     2468.88     2582.02     30.58 o 
   2   0   6     1656.00     1685.13     26.30 o 
   4   0   6      168.55      192.45      3.94 o 
   6   0   6       28.20       28.37      1.24 o 
   8   0   6      481.32      470.62     11.82 o 
  10   0   6        1.46        1.19      1.25 o 
  12   0   6       10.76       10.90      1.67 o 
 -15   1   6        1.62        0.95      1.00 o 
 -14   1   6        0.71        1.84      0.67 o 
 -13   1   6       71.89       75.50      3.16 o 
 -12   1   6        0.32        0.58      0.52 o 
 -11   1   6        1.25        1.47      0.57 o 
 -10   1   6      938.39      942.48     13.01 o 
  -9   1   6     1390.33     1417.64     15.30 o 
  -8   1   6       14.09       16.76      0.97 o 
  -7   1   6        0.03        0.36      0.22 o 
  -6   1   6        0.10        0.01      0.38 o 
  -5   1   6      198.46      191.34      3.33 o 
  -4   1   6      885.61      860.01      8.62 o 
  -3   1   6     1179.43     1192.57     11.06 o 
  -2   1   6      692.72      636.20      9.29 o 
  -1   1   6       13.45       13.16      0.71 o 
   0   1   6      489.54      518.45      5.71 o 
   1   1   6      773.82      778.43      8.65 o 
   2   1   6      763.99      723.79      8.26 o 
   3   1   6        4.83        2.34      0.38 o 
   4   1   6      132.74      143.38      2.35 o 
   5   1   6      238.10      228.73      3.03 o 
   6   1   6      373.80      355.29      4.45 o 
   7   1   6      232.75      238.45      4.68 o 
   8   1   6       58.87       64.26      2.72 o 
   9   1   6       39.74       40.50      2.23 o 
  10   1   6       13.42       12.38      3.53 o 
  11   1   6        2.16        1.27      0.55 o 
  12   1   6        1.90        0.93      0.88 o 
 -14   2   6       62.72       65.92      4.67 o 
 -13   2   6        9.94        7.78      1.81 o 
 -12   2   6       20.61       21.21      3.50 o 
 -11   2   6        9.18        9.31      1.19 o 
 -10   2   6      140.90      134.96      3.34 o 
  -9   2   6        0.00        1.31      0.55 o 
  -8   2   6      842.60      795.99      8.68 o 
  -7   2   6        7.06        7.30      0.67 o 
  -6   2   6      199.83      196.56      3.23 o 
  -5   2   6      331.45      343.17      4.69 o 
  -4   2   6      234.26      212.47      3.26 o 
  -3   2   6       61.00       59.00      1.52 o 
  -2   2   6       96.42      101.44      2.04 o 
  -1   2   6       70.83       68.52      1.63 o 
   0   2   6       80.97       89.93      2.08 o 
   1   2   6     1170.55     1225.91     11.64 o 
   2   2   6      694.54      697.02      6.53 o 
   3   2   6       28.28       30.07      1.15 o 
   4   2   6        1.70        0.59      0.16 o 
   5   2   6        9.89        7.55      0.54 o 
   6   2   6      126.53      126.16      2.42 o 
   7   2   6      827.96      814.62      9.36 o 
   8   2   6       73.19       72.14      2.81 o 
   9   2   6      160.40      164.70      7.10 o 
  10   2   6       25.13       30.44      4.78 o 
  11   2   6        5.46        5.18      2.27 o 
 -14   3   6        5.97        3.16      1.26 o 
 -13   3   6        0.84       -0.47      2.55 o 
 -12   3   6       27.69       28.73      3.52 o 
 -11   3   6       78.31       74.48      4.63 o 
 -10   3   6      346.59      353.78      8.29 o 
  -9   3   6       55.20       57.46      2.66 o 
  -8   3   6      118.61      110.05      2.78 o 
  -7   3   6        2.15        3.94      0.48 o 
  -6   3   6      445.48      441.85      5.17 o 
  -5   3   6      118.93      113.96      2.18 o 
  -4   3   6       54.32       58.69      1.49 o 
  -3   3   6     2270.30     2236.53     18.12 o 
  -2   3   6        0.29        0.57      0.48 o 
  -1   3   6      411.35      434.76      5.49 o 
   0   3   6       47.18       45.64      1.40 o 
   1   3   6      399.19      373.67      4.23 o 
   2   3   6      134.67      134.83      2.28 o 
   3   3   6       12.20       11.72      0.79 o 
   4   3   6      172.72      169.67      2.52 o 
   5   3   6      121.44      126.40      2.34 o 
   6   3   6      125.04      122.19      4.40 o 
   7   3   6      303.15      319.83      7.89 o 
   8   3   6       69.23       65.53      4.35 o 
   9   3   6        7.76        5.76      1.48 o 
  10   3   6        0.94        1.44      0.99 o 
  11   3   6        1.93        1.62      1.27 o 
 -13   4   6        2.54        2.06      1.03 o 
 -12   4   6       27.29       22.84      3.14 o 
 -11   4   6        4.36        4.19      0.96 o 
 -10   4   6       11.96       16.66      2.04 o 
  -9   4   6     1258.68     1259.62     19.69 o 
  -8   4   6        1.50        1.61      1.01 o 
  -7   4   6      317.38      328.99      5.60 o 
  -6   4   6       34.49       40.51      1.60 o 
  -5   4   6       50.92       35.61      1.20 o 
  -4   4   6       64.68       60.80      1.65 o 
  -3   4   6      249.53      254.25      3.63 o 
  -2   4   6        6.73        9.56      0.81 o 
  -1   4   6      155.91      188.85      2.81 o 
   0   4   6       64.08       60.53      1.47 o 
   1   4   6      225.66      216.87      3.23 o 
   2   4   6       50.56       45.57      1.28 o 
   3   4   6        3.94        3.13      0.75 o 
   4   4   6       79.35       75.50      2.48 o 
   5   4   6       11.89        9.68      1.45 o 
   6   4   6      104.32      100.44      6.12 o 
   7   4   6      133.49      142.95      7.72 o 
   8   4   6       24.99       21.95      2.29 o 
   9   4   6        0.87        0.84      0.95 o 
  10   4   6       27.63       27.80      3.85 o 
 -12   5   6        0.16       -0.80      0.80 o 
 -11   5   6       25.02       29.38      3.55 o 
 -10   5   6        0.79       -0.27      0.94 o 
  -9   5   6       44.23       44.93      3.05 o 
  -8   5   6       10.45        8.22      1.40 o 
  -7   5   6       39.93       40.19      2.13 o 
  -6   5   6       67.15       67.68      3.15 o 
  -5   5   6      240.80      251.08      5.51 o 
  -4   5   6       39.97       44.13      2.39 o 
  -3   5   6        4.58        4.28      0.49 o 
  -2   5   6      345.82      337.22      4.40 o 
  -1   5   6       71.92       75.63      1.81 o 
   0   5   6       50.66       54.71      1.96 o 
   1   5   6      137.55      151.09      3.56 o 
   2   5   6       70.25       70.16      2.47 o 
   3   5   6       52.37       56.43      2.50 o 
   4   5   6       49.27       48.23      2.32 o 
   5   5   6       46.97       46.43      2.86 o 
   6   5   6        7.04        3.62      1.81 o 
   7   5   6        1.90        2.77      1.08 o 
   8   5   6        9.56        6.58      1.24 o 
   9   5   6        0.02        0.88      0.96 o 
 -11   6   6        4.92        4.25      1.09 o 
 -10   6   6       61.65       53.54      3.51 o 
  -9   6   6        0.08        2.46      1.25 o 
  -8   6   6      278.95      276.61      9.30 o 
  -7   6   6       16.07       15.35      1.88 o 
  -6   6   6       71.45       70.64      2.92 o 
  -5   6   6      108.99      117.60      3.77 o 
  -4   6   6       44.45       43.47      2.18 o 
  -3   6   6      342.83      340.85      7.98 o 
  -2   6   6       82.78       73.06      4.45 o 
  -1   6   6       46.23       42.50      3.36 o 
   0   6   6        9.58        8.34      1.32 o 
   1   6   6      157.66      166.99      4.49 o 
   2   6   6        8.61        7.28      1.13 o 
   3   6   6        3.43        2.23      0.67 o 
   4   6   6       45.69       54.21      3.09 o 
   5   6   6       14.75       14.97      1.91 o 
   6   6   6       48.55       49.87      3.19 o 
   7   6   6       36.74       39.63      2.98 o 
   8   6   6        0.00        1.11      1.55 o 
 -10   7   6        1.08        1.28      0.74 o 
  -9   7   6       21.08       21.67      2.56 o 
  -8   7   6        6.67        7.40      1.47 o 
  -7   7   6       12.22        7.58      1.38 o 
  -6   7   6        0.11       -0.16      1.10 o 
  -5   7   6       27.55       30.82      3.64 o 
  -4   7   6       66.19       59.26      4.28 o 
  -3   7   6       34.32       37.00      3.66 o 
  -2   7   6       35.32       35.25      4.00 o 
  -1   7   6       10.23       13.75      2.39 o 
   0   7   6        5.78        8.77      2.03 o 
   1   7   6       19.39       18.68      2.79 o 
   2   7   6       29.85       28.00      3.48 o 
   3   7   6        2.86        2.78      0.71 o 
   4   7   6        1.62        1.82      0.71 o 
   5   7   6        0.11        0.84      0.70 o 
   6   7   6       37.70       43.01      2.88 o 
   7   7   6       29.85       40.20      3.02 o 
  -7   8   6        4.57        4.95      1.99 o 
  -6   8   6       12.74       12.95      3.71 o 
  -5   8   6        7.82        5.45      1.44 o 
  -4   8   6        0.03        1.60      1.59 o 
  -3   8   6        1.36        1.52      0.92 o 
  -2   8   6       32.56       28.50      4.53 o 
  -1   8   6        1.38        5.12      2.07 o 
   0   8   6       97.02      110.63      6.27 o 
   1   8   6      121.26      106.94      6.14 o 
   2   8   6       14.35       11.55      2.23 o 
   3   8   6       37.66       33.33      5.95 o 
   4   8   6        4.73        7.54      8.62 o 
 -15   0   7       16.16       24.16      2.97 o 
 -13   0   7      418.36      432.67     13.60 o 
 -11   0   7       69.09       74.67      4.25 o 
  -9   0   7       94.88      105.18      3.48 o 
  -7   0   7       23.57       26.83      1.58 o 
  -5   0   7     4289.39     4278.05     49.68 o 
  -3   0   7      383.58      356.60      6.46 o 
  -1   0   7        1.08        4.30      0.66 o 
   1   0   7     1095.89     1117.17     15.29 o 
   3   0   7        8.38        4.88      0.94 o 
   5   0   7       29.02       21.55      1.35 o 
   7   0   7       82.85       90.40      4.45 o 
   9   0   7        3.41        2.65      0.99 o 
  11   0   7        4.28        5.10      2.48 o 
 -15   1   7        0.06        2.93      0.91 o 
 -14   1   7       36.97       40.56      2.32 o 
 -13   1   7       25.96       24.62      2.12 o 
 -12   1   7       52.07       56.76      2.68 o 
 -11   1   7      569.45      590.73      9.81 o 
 -10   1   7        5.45        6.01      0.92 o 
  -9   1   7      134.46      132.20      2.83 o 
  -8   1   7      178.02      185.39      3.36 o 
  -7   1   7        8.45        8.38      0.81 o 
  -6   1   7        9.50        8.43      0.73 o 
  -5   1   7      247.01      276.62      4.01 o 
  -4   1   7     1772.55     1880.37     16.73 o 
  -3   1   7       45.71       54.49      1.93 o 
  -2   1   7        2.96        3.12      0.42 o 
  -1   1   7      356.51      335.42      4.81 o 
   0   1   7        0.23        0.46      0.19 o 
   1   1   7      770.92      807.21     14.23 o 
   2   1   7      400.47      367.94      5.43 o 
   3   1   7       28.30       32.76      1.38 o 
   4   1   7       48.16       41.69      1.24 o 
   5   1   7       67.19       65.00      1.53 o 
   6   1   7        0.25        1.27      0.29 o 
   7   1   7      728.13      758.15      9.27 o 
   8   1   7      822.17      842.87     12.53 o 
   9   1   7       18.22       16.97      1.71 o 
  10   1   7       12.59        9.17      1.17 o 
  11   1   7        2.62        3.31      1.00 o 
 -14   2   7        0.35        0.38      0.97 o 
 -13   2   7       30.40       28.23      3.38 o 
 -12   2   7       13.16       13.70      1.82 o 
 -11   2   7       87.41       77.94      2.99 o 
 -10   2   7      221.89      217.30      4.45 o 
  -9   2   7      496.44      498.58      7.30 o 
  -8   2   7       27.91       26.17      1.18 o 
  -7   2   7       12.30       15.95      0.97 o 
  -6   2   7      213.73      216.90      3.57 o 
  -5   2   7       19.43       10.32      0.82 o 
  -4   2   7      207.98      218.12      3.46 o 
  -3   2   7      129.17      138.39      2.60 o 
  -2   2   7      163.02      165.50      2.86 o 
  -1   2   7      751.57      769.02      8.09 o 
   0   2   7       64.89       60.68      1.79 o 
   1   2   7      782.16      805.08      9.30 o 
   2   2   7      640.16      759.62      7.20 o 
   3   2   7        9.47        6.68      0.61 o 
   4   2   7       19.00       12.12      0.75 o 
   5   2   7       28.09       31.98      1.06 o 
   6   2   7      115.90      130.85      2.81 o 
   7   2   7      158.82      165.66      3.55 o 
   8   2   7       26.80       29.11      2.03 o 
   9   2   7       48.25       55.07      3.96 o 
  10   2   7        3.87        2.68      1.13 o 
  11   2   7       18.21       13.47      6.01 o 
 -14   3   7        6.04        0.91      1.09 o 
 -13   3   7        9.37       10.00      2.09 o 
 -12   3   7      117.99      114.71      6.06 o 
 -11   3   7       67.59       68.53      4.44 o 
 -10   3   7       61.46       65.04      3.28 o 
  -9   3   7       20.23       19.50      1.30 o 
  -8   3   7       65.17       58.24      1.65 o 
  -7   3   7       59.14       48.90      1.48 o 
  -6   3   7       47.07       40.90      1.48 o 
  -5   3   7       51.74       42.32      1.34 o 
  -4   3   7      143.54      130.11      2.44 o 
  -3   3   7      172.30      160.93      2.75 o 
  -2   3   7      339.15      318.15      4.18 o 
  -1   3   7        4.07        2.73      0.44 o 
   0   3   7       32.96       35.17      1.29 o 
   1   3   7      336.49      340.72      4.15 o 
   2   3   7       35.94       42.24      1.27 o 
   3   3   7        0.64        0.41      0.20 o 
   4   3   7        1.74        1.47      0.28 o 
   5   3   7       25.93       36.07      1.36 o 
   6   3   7       79.12       85.37      3.26 o 
   7   3   7        1.06        2.80      0.89 o 
   8   3   7        5.81        3.40      1.34 o 
   9   3   7       13.54       12.87      3.26 o 
  10   3   7        0.33        1.83      0.88 o 
  11   3   7        9.69        9.43      1.81 o 
 -13   4   7       19.10       18.72      2.87 o 
 -12   4   7       22.88       23.28      3.70 o 
 -11   4   7       24.65       23.70      2.51 o 
 -10   4   7        4.00        2.16      0.96 o 
  -9   4   7       15.38       16.17      1.93 o 
  -8   4   7      116.06      118.49      4.44 o 
  -7   4   7        1.38        0.19      0.46 o 
  -6   4   7        7.52        8.34      0.70 o 
  -5   4   7        0.46       -0.04      0.31 o 
  -4   4   7       77.96       75.99      1.88 o 
  -3   4   7      312.80      305.05      4.23 o 
  -2   4   7       88.92       81.09      2.44 o 
  -1   4   7       46.30       44.35      1.53 o 
   0   4   7      268.51      285.26      3.79 o 
   1   4   7        2.01        2.62      0.34 o 
   2   4   7        0.34        0.70      0.48 o 
   3   4   7       70.99       83.83      2.74 o 
   4   4   7        2.25        2.31      0.47 o 
   5   4   7      115.13      112.13      3.82 o 
   6   4   7       21.76       18.34      2.67 o 
   7   4   7       20.20       21.68      2.41 o 
   8   4   7       36.15       33.07      5.18 o 
   9   4   7        6.69        6.98      1.63 o 
  10   4   7        0.00        1.04      0.97 o 
 -12   5   7        6.24        5.72      1.93 o 
 -11   5   7        1.55        1.44      0.75 o 
 -10   5   7        0.20       -0.47      0.47 o 
  -9   5   7       30.12       30.68      2.83 o 
  -8   5   7        4.79        4.45      1.00 o 
  -7   5   7       82.96       73.75      3.32 o 
  -6   5   7       24.05       29.01      1.97 o 
  -5   5   7       32.18       35.65      1.75 o 
  -4   5   7      208.37      207.50      4.42 o 
  -3   5   7        8.51        8.33      0.79 o 
  -2   5   7        4.10        7.11      0.63 o 
  -1   5   7        1.10        1.51      0.30 o 
   0   5   7        0.88        2.61      0.44 o 
   1   5   7      475.32      492.58      7.54 o 
   2   5   7      108.62      100.29      3.02 o 
   3   5   7        6.61        5.68      0.81 o 
   4   5   7       87.61       96.65      4.17 o 
   5   5   7       32.46       31.23      2.88 o 
   6   5   7       42.89       37.19      2.77 o 
   7   5   7        0.89       -0.20      0.75 o 
   8   5   7        1.77        2.67      0.73 o 
   9   5   7        0.15       -0.35      0.98 o 
 -11   6   7       11.69       10.55      1.65 o 
 -10   6   7        7.96        9.77      1.55 o 
  -9   6   7        4.65        0.73      0.70 o 
  -8   6   7        4.16        2.94      0.94 o 
  -7   6   7       11.69        9.34      1.52 o 
  -6   6   7       28.61       26.70      2.19 o 
  -5   6   7      134.94      134.34      4.12 o 
  -4   6   7       74.01       67.00      2.77 o 
  -3   6   7       15.75       18.60      2.67 o 
  -2   6   7       55.59       57.64      4.04 o 
  -1   6   7        6.46        5.02      0.92 o 
   0   6   7       34.32       39.79      2.24 o 
   1   6   7       89.81       87.13      2.84 o 
   2   6   7        4.94        3.31      0.90 o 
   3   6   7       23.39       23.87      2.09 o 
   4   6   7       26.03       27.24      2.72 o 
   5   6   7       21.08       20.48      2.55 o 
   6   6   7        0.03        1.10      0.72 o 
   7   6   7        0.02       -0.70      1.05 o 
   8   6   7        4.26        2.96      1.23 o 
  -9   7   7        0.14        1.13      0.94 o 
  -8   7   7       27.54       29.20      2.83 o 
  -7   7   7        0.16        0.94      0.62 o 
  -6   7   7        6.71        9.08      1.41 o 
  -5   7   7      136.20      144.46      7.51 o 
  -4   7   7       88.02       78.93      5.00 o 
  -3   7   7       33.03       30.96      3.60 o 
  -2   7   7       71.17       72.94      4.82 o 
  -1   7   7        0.74        1.88      1.00 o 
   0   7   7      309.54      313.31     10.81 o 
   1   7   7       63.54       67.93      4.63 o 
   2   7   7      129.10      148.12      5.46 o 
   3   7   7        2.71        2.89      0.89 o 
   4   7   7        0.36        0.63      0.63 o 
   5   7   7        9.61        7.37      3.17 o 
   6   7   7        0.00        0.14      0.77 o 
  -7   8   7        0.87       -1.14      1.14 o 
  -6   8   7       68.69       56.53      6.45 o 
  -5   8   7        4.67        2.43      1.07 o 
  -4   8   7       77.98       81.35      5.34 o 
  -3   8   7        4.28        4.19      1.41 o 
  -2   8   7        1.07        0.25      0.84 o 
  -1   8   7        0.58        1.41      0.98 o 
   0   8   7        1.50        1.53      0.93 o 
   1   8   7       62.02       74.86      5.10 o 
   2   8   7       82.52       90.02      5.58 o 
   3   8   7        6.01        3.89      1.96 o 
 -14   0   8       87.86       90.59      5.67 o 
 -12   0   8       63.63       65.85      5.62 o 
 -10   0   8     2814.75     2876.78     44.84 o 
  -8   0   8       37.89       38.53      2.06 o 
  -6   0   8      700.95      753.57     11.81 o 
  -4   0   8       36.82       64.51      2.50 o 
  -2   0   8      995.95      928.51     13.38 o 
   0   0   8      105.63       82.81      2.82 o 
   2   0   8     3237.65     3509.95    138.01 o 
   4   0   8       40.21       38.43      2.10 o 
   6   0   8       29.96       25.94      3.22 o 
   8   0   8        0.35        1.36      0.91 o 
  10   0   8       50.97       57.08      3.99 o 
 -15   1   8        0.49        0.69      0.91 o 
 -14   1   8        0.01        0.52      0.51 o 
 -13   1   8       15.64       14.56      1.89 o 
 -12   1   8       29.50       30.66      2.23 o 
 -11   1   8      226.48      227.20      7.10 o 
 -10   1   8      502.12      512.23      8.30 o 
  -9   1   8      356.86      354.86      5.29 o 
  -8   1   8       15.85       18.29      1.10 o 
  -7   1   8        1.17        1.86      0.37 o 
  -6   1   8      273.61      282.58      4.31 o 
  -5   1   8      732.42      746.65      9.03 o 
  -4   1   8     2241.51     2367.28     20.75 o 
  -3   1   8       14.07       10.97      0.83 o 
  -2   1   8       83.23       81.47      1.98 o 
  -1   1   8        1.83        1.62      0.33 o 
   0   1   8       48.44       46.41      1.48 o 
   1   1   8        2.17        2.45      0.50 o 
   2   1   8        5.80        7.00      0.70 o 
   3   1   8      121.28      110.59      2.82 o 
   4   1   8       49.13       52.60      1.48 o 
   5   1   8        2.14        1.86      0.31 o 
   6   1   8       77.36       89.31      2.25 o 
   7   1   8      205.73      196.68      4.38 o 
   8   1   8       33.60       35.05      1.93 o 
   9   1   8        5.85        6.46      1.18 o 
  10   1   8        0.40        2.95      0.67 o 
  11   1   8        0.10       -0.08      0.91 o 
 -14   2   8        7.64        3.97      2.22 o 
 -13   2   8        4.89        4.86      1.33 o 
 -12   2   8       63.68       65.29      2.82 o 
 -11   2   8      262.54      277.47      6.16 o 
 -10   2   8       66.80       67.99      2.62 o 
  -9   2   8      206.85      218.89      4.47 o 
  -8   2   8       66.66       65.39      1.95 o 
  -7   2   8      104.95      107.73      2.51 o 
  -6   2   8        3.71        1.33      0.31 o 
  -5   2   8       18.69       16.92      1.03 o 
  -4   2   8       49.87       58.86      1.71 o 
  -3   2   8       18.15       18.34      1.01 o 
  -2   2   8      591.62      570.39      6.72 o 
  -1   2   8        0.92        2.23      0.52 o 
   0   2   8       48.08       46.42      1.50 o 
   1   2   8      271.08      279.89      4.62 o 
   2   2   8       97.17       96.58      2.03 o 
   3   2   8        4.30        6.33      1.28 o 
   4   2   8      111.22      112.43      2.29 o 
   5   2   8      123.83      121.15      2.62 o 
   6   2   8      330.89      317.58      4.83 o 
   7   2   8      214.08      226.47      4.42 o 
   8   2   8       91.61       98.81      4.14 o 
   9   2   8        0.18        0.23      0.82 o 
  10   2   8        0.44       -0.80      0.80 o 
 -14   3   8        2.78        3.91      1.12 o 
 -13   3   8        2.56        2.01      1.07 o 
 -12   3   8        0.65        0.69      1.56 o 
 -11   3   8       12.50       10.70      1.59 o 
 -10   3   8       50.79       51.14      2.44 o 
  -9   3   8      224.99      224.19      4.54 o 
  -8   3   8       39.10       40.12      1.40 o 
  -7   3   8       32.87       34.85      1.40 o 
  -6   3   8      152.93      148.69      3.04 o 
  -5   3   8      318.44      322.47      4.76 o 
  -4   3   8      459.11      492.73      6.25 o 
  -3   3   8      170.78      207.71      3.34 o 
  -2   3   8        0.15        0.04      0.23 o 
  -1   3   8       12.48       10.30      0.85 o 
   0   3   8      446.10      434.78      5.80 o 
   1   3   8        0.02        0.27      0.23 o 
   2   3   8        6.69        4.26      0.55 o 
   3   3   8       83.46       90.40      2.44 o 
   4   3   8        5.39        6.23      0.56 o 
   5   3   8        1.67        0.72      0.34 o 
   6   3   8       94.29      101.56      3.61 o 
   7   3   8       55.84       60.33      3.30 o 
   8   3   8       25.60       24.43      3.22 o 
   9   3   8        9.54        7.07      2.96 o 
  10   3   8       20.69       20.58      2.87 o 
 -13   4   8        0.12       -0.18      0.85 o 
 -12   4   8        0.62        0.84      0.87 o 
 -11   4   8       14.49       15.24      1.99 o 
 -10   4   8        1.90        1.36      0.84 o 
  -9   4   8        0.68        1.15      0.66 o 
  -8   4   8        2.05        1.98      0.66 o 
  -7   4   8       74.22       69.24      2.30 o 
  -6   4   8        8.25        9.80      0.84 o 
  -5   4   8       35.93       41.25      1.45 o 
  -4   4   8      118.86      108.45      2.42 o 
  -3   4   8      122.20      132.59      2.79 o 
  -2   4   8      215.69      223.14      3.99 o 
  -1   4   8        0.00        1.07      0.40 o 
   0   4   8      111.21      108.89      2.24 o 
   1   4   8       15.07       19.85      1.08 o 
   2   4   8       60.60       53.98      1.95 o 
   3   4   8        8.97        4.47      0.65 o 
   4   4   8       65.13       66.87      2.29 o 
   5   4   8       47.61       39.35      2.32 o 
   6   4   8       30.09       30.80      2.68 o 
   7   4   8       77.12       80.72      3.98 o 
   8   4   8       26.79       30.40      3.54 o 
   9   4   8        7.33       15.10      3.45 o 
 -12   5   8        0.19       -0.01      0.81 o 
 -11   5   8       11.40        7.75      1.41 o 
 -10   5   8        0.32        0.13      0.76 o 
  -9   5   8       31.09       24.83      2.53 o 
  -8   5   8        4.04        3.74      1.00 o 
  -7   5   8       37.92       35.76      1.92 o 
  -6   5   8       81.84       80.98      2.75 o 
  -5   5   8       40.52       42.31      1.95 o 
  -4   5   8      277.09      260.09      5.15 o 
  -3   5   8       15.09       19.17      1.18 o 
  -2   5   8       12.31       11.85      0.88 o 
  -1   5   8       63.43       55.54      1.83 o 
   0   5   8        3.01        3.62      0.58 o 
   1   5   8       33.38       38.91      1.73 o 
   2   5   8       37.51       35.43      1.87 o 
   3   5   8        0.14        0.83      0.43 o 
   4   5   8        0.86       -0.03      0.58 o 
   5   5   8        1.25        1.36      0.82 o 
   6   5   8        9.28       10.61      1.61 o 
   7   5   8        0.20        0.52      0.71 o 
   8   5   8        1.74        1.62      0.74 o 
 -11   6   8       31.21       32.68      3.12 o 
 -10   6   8        0.01       -0.36      0.62 o 
  -9   6   8       22.37       24.13      2.64 o 
  -8   6   8       31.40       29.22      2.76 o 
  -7   6   8       18.79       19.76      1.85 o 
  -6   6   8       56.76       53.06      2.64 o 
  -5   6   8       18.18       19.70      3.39 o 
  -4   6   8      287.67      264.41      6.02 o 
  -3   6   8       66.18       62.87      4.29 o 
  -2   6   8        8.53        8.21      1.80 o 
  -1   6   8      212.69      218.11      5.33 o 
   0   6   8        0.84        1.55      0.59 o 
   1   6   8       95.10       86.21      2.93 o 
   2   6   8        7.26        7.76      1.12 o 
   3   6   8       66.65       67.58      3.01 o 
   4   6   8        1.58        1.04      0.91 o 
   5   6   8        1.08        1.08      0.87 o 
   6   6   8        0.00        1.57      0.91 o 
   7   6   8        5.47        7.09      1.26 o 
  -9   7   8        1.76       -0.01      1.39 o 
  -8   7   8        7.45        7.68      1.61 o 
  -7   7   8       23.37       29.88      2.54 o 
  -6   7   8       65.28       66.47      4.60 o 
  -5   7   8       40.78       31.17      3.73 o 
  -4   7   8        4.59        5.04      1.37 o 
  -3   7   8      178.89      175.45      7.88 o 
  -2   7   8       35.64       39.87      3.85 o 
  -1   7   8       91.93       95.14      5.65 o 
   0   7   8       36.59       43.01      4.07 o 
   1   7   8        0.34        0.24      1.26 o 
   2   7   8      138.33      136.21      5.30 o 
   3   7   8        0.74        1.88      0.76 o 
   4   7   8       19.38       15.56      2.02 o 
   5   7   8       14.05       15.91      2.00 o 
  -6   8   8        7.12       10.01      3.19 o 
  -5   8   8      102.75       98.85      6.03 o 
  -4   8   8       49.23       44.16      4.35 o 
  -3   8   8       36.24       30.93      3.87 o 
  -2   8   8        3.09        2.17      1.17 o 
  -1   8   8        7.46        3.99      1.32 o 
   0   8   8        5.85        3.29      1.24 o 
   1   8   8        0.01       -0.15      1.14 o 
   2   8   8        3.13       -1.44      1.50 o 
 -15   0   9       21.13       23.50      3.09 o 
 -13   0   9        6.38        6.00      1.54 o 
 -11   0   9      716.27      767.54     16.89 o 
  -9   0   9      508.50      493.81      9.48 o 
  -7   0   9      158.30      148.17      4.36 o 
  -5   0   9       80.17      112.52      3.61 o 
  -3   0   9        1.79        7.75      1.05 o 
  -1   0   9       24.82       33.74      1.83 o 
   1   0   9     1589.69     1735.68     23.02 o 
   3   0   9       21.07       23.28      1.93 o 
   5   0   9      244.20      230.73      5.17 o 
   7   0   9      233.84      237.32      6.70 o 
   9   0   9      194.53      207.37      8.04 o 
 -15   1   9       30.62       40.14      3.23 o 
 -14   1   9       16.38       14.82      1.57 o 
 -13   1   9        2.85        1.77      0.63 o 
 -12   1   9       95.44      101.88      3.72 o 
 -11   1   9        1.77        2.65      0.72 o 
 -10   1   9      116.91      127.39      3.44 o 
  -9   1   9       37.46       36.02      1.52 o 
  -8   1   9      117.19      118.66      2.79 o 
  -7   1   9       29.10       33.44      1.39 o 
  -6   1   9       74.46       75.29      2.08 o 
  -5   1   9        2.91        2.88      0.44 o 
  -4   1   9      857.24      900.32      9.63 o 
  -3   1   9      199.83      197.90      3.47 o 
  -2   1   9      114.10      123.23      2.63 o 
  -1   1   9      426.79      497.28      6.23 o 
   0   1   9       55.16       55.90      1.88 o 
   1   1   9      447.23      426.93      6.32 o 
   2   1   9      211.24      228.26      4.28 o 
   3   1   9      148.29      146.50      3.10 o 
   4   1   9        0.95        0.85      0.35 o 
   5   1   9       35.52       35.99      1.32 o 
   6   1   9      298.58      319.35      4.62 o 
   7   1   9      207.41      216.00      4.87 o 
   8   1   9        1.69        1.46      0.59 o 
   9   1   9       12.88        8.18      1.18 o 
  10   1   9       20.00       23.11      1.90 o 
 -14   2   9       10.51        8.24      1.74 o 
 -13   2   9       85.30       97.10      4.36 o 
 -12   2   9      157.73      171.73      6.19 o 
 -11   2   9       14.19       10.91      1.15 o 
 -10   2   9      993.00     1021.36     12.67 o 
  -9   2   9       85.91       86.19      2.41 o 
  -8   2   9      112.27      112.24      2.77 o 
  -7   2   9      257.99      249.70      4.63 o 
  -6   2   9       16.90       20.26      1.23 o 
  -5   2   9      227.96      207.55      4.00 o 
  -4   2   9      403.57      435.44      5.83 o 
  -3   2   9       65.88       72.29      2.00 o 
  -2   2   9       20.47       18.82      1.09 o 
  -1   2   9       90.52       79.86      2.11 o 
   0   2   9      142.35      162.37      3.16 o 
   1   2   9      428.10      428.18      6.36 o 
   2   2   9        0.75        0.37      0.32 o 
   3   2   9      100.84       93.16      2.68 o 
   4   2   9       13.92       20.29      1.05 o 
   5   2   9       18.86       21.57      1.16 o 
   6   2   9       27.57       25.41      1.38 o 
   7   2   9       41.98       46.41      1.95 o 
   8   2   9        4.01        5.75      1.62 o 
   9   2   9        4.61        3.39      1.34 o 
  10   2   9        0.03       -0.85      0.85 o 
 -14   3   9        2.57        1.19      1.66 o 
 -13   3   9       42.25       51.07      4.09 o 
 -12   3   9        4.80        4.90      1.47 o 
 -11   3   9        6.92        4.47      1.00 o 
 -10   3   9       75.78       78.71      3.38 o 
  -9   3   9      154.30      144.29      3.63 o 
  -8   3   9      201.76      199.37      3.84 o 
  -7   3   9       29.38       30.30      1.36 o 
  -6   3   9        2.58        4.19      0.57 o 
  -5   3   9       99.55       95.67      2.42 o 
  -4   3   9        0.06        0.56      0.25 o 
  -3   3   9      133.06      148.50      3.07 o 
  -2   3   9        2.94        1.91      0.37 o 
  -1   3   9        2.11        0.89      0.34 o 
   0   3   9      444.44      434.33      6.02 o 
   1   3   9        0.20        0.03      0.31 o 
   2   3   9      104.50      110.17      2.40 o 
   3   3   9        8.06        7.33      0.77 o 
   4   3   9        6.96        4.82      0.77 o 
   5   3   9      397.91      428.54      7.44 o 
   6   3   9        0.00        0.90      0.59 o 
   7   3   9      331.50      341.88      8.80 o 
   8   3   9       31.54       29.21      3.62 o 
   9   3   9        0.03       -0.16      0.92 o 
 -13   4   9       13.08       11.65      3.53 o 
 -12   4   9        1.78        4.07      1.17 o 
 -11   4   9       40.41       39.02      2.78 o 
 -10   4   9        6.37        5.00      1.31 o 
  -9   4   9       43.13       45.15      2.84 o 
  -8   4   9       23.49       18.63      1.58 o 
  -7   4   9       20.28       19.70      1.40 o 
  -6   4   9       45.05       38.29      1.51 o 
  -5   4   9      179.98      183.86      3.56 o 
  -4   4   9       82.24       87.33      2.34 o 
  -3   4   9       35.76       31.84      1.31 o 
  -2   4   9      189.78      195.50      3.78 o 
  -1   4   9        5.02        6.96      0.75 o 
   0   4   9       98.17      109.42      2.34 o 
   1   4   9       25.40       26.34      1.15 o 
   2   4   9        0.05        0.58      0.37 o 
   3   4   9       52.53       50.06      1.98 o 
   4   4   9       32.73       28.04      2.04 o 
   5   4   9        5.55        8.78      1.13 o 
   6   4   9      275.60      286.40      7.03 o 
   7   4   9        3.33        1.99      0.89 o 
   8   4   9        9.15       13.36      4.65 o 
   9   4   9        0.70        2.30      1.00 o 
 -12   5   9        1.85        0.40      0.74 o 
 -11   5   9        0.31        0.49      0.67 o 
 -10   5   9       13.35       12.45      1.76 o 
  -9   5   9       49.77       55.45      3.26 o 
  -8   5   9       75.24       73.06      3.66 o 
  -7   5   9        0.31        0.21      0.52 o 
  -6   5   9      118.11      123.05      3.51 o 
  -5   5   9      123.18      121.24      3.46 o 
  -4   5   9       85.70       84.53      2.47 o 
  -3   5   9       92.07       99.03      2.69 o 
  -2   5   9       97.05       94.74      2.38 o 
  -1   5   9       16.04       13.07      1.02 o 
   0   5   9      162.65      166.41      3.76 o 
   1   5   9       61.76       62.63      2.26 o 
   2   5   9       40.85       35.28      1.77 o 
   3   5   9       13.74       16.83      1.52 o 
   4   5   9      163.24      158.96      5.48 o 
   5   5   9       74.18       74.52      3.91 o 
   6   5   9      125.90      133.87      5.49 o 
   7   5   9       20.96       22.37      2.48 o 
   8   5   9        9.74        8.27      2.19 o 
 -11   6   9        0.66        1.12      0.77 o 
 -10   6   9       20.25       26.76      3.39 o 
  -9   6   9       17.15       15.25      2.36 o 
  -8   6   9        3.26        2.85      0.93 o 
  -7   6   9       68.98       69.61      3.07 o 
  -6   6   9        0.07       -0.09      0.46 o 
  -5   6   9       31.99       35.80      2.17 o 
  -4   6   9       39.20       41.23      2.64 o 
  -3   6   9       11.11       10.34      2.61 o 
  -2   6   9       44.92       41.26      3.53 o 
  -1   6   9      303.59      323.38      6.52 o 
   0   6   9      166.85      154.16      4.04 o 
   1   6   9        0.50       -0.41      0.41 o 
   2   6   9       55.39       61.81      2.74 o 
   3   6   9       17.58       13.93      1.60 o 
   4   6   9        3.90        4.77      1.88 o 
   5   6   9       34.05       36.17      3.37 o 
   6   6   9        2.60        0.38      0.69 o 
  -9   7   9        8.15        5.85      1.11 o 
  -8   7   9        8.35        8.51      1.45 o 
  -7   7   9       24.41       23.58      3.10 o 
  -6   7   9        3.40        2.18      0.94 o 
  -5   7   9       18.79       21.80      6.02 o 
  -4   7   9        0.65        0.62      1.04 o 
  -3   7   9       14.84       13.93      2.48 o 
  -2   7   9       47.83       41.97      4.23 o 
  -1   7   9       52.20       63.53      4.65 o 
   0   7   9       20.48       24.21      3.33 o 
   1   7   9      105.08       95.95      5.69 o 
   2   7   9        2.05        0.60      0.61 o 
   3   7   9        5.96        3.84      0.90 o 
   4   7   9        0.81        0.89      0.74 o 
  -5   8   9        0.02        0.22      0.79 o 
  -4   8   9       62.57       62.42      6.27 o 
  -3   8   9        4.03        2.86      2.13 o 
  -2   8   9        7.12        8.84      2.00 o 
  -1   8   9        1.71        0.77      1.41 o 
   0   8   9       43.23       44.73      4.35 o 
   1   8   9        0.19        0.54      0.89 o 
 -14   0  10       43.28       39.89      7.30 o 
 -12   0  10      155.59      156.27      8.85 o 
 -10   0  10      129.89      126.88      4.41 o 
  -8   0  10       79.34       76.84      3.22 o 
  -6   0  10      403.30      456.63      8.83 o 
  -4   0  10      347.51      389.99      7.83 o 
  -2   0  10      314.88      302.00      6.59 o 
   0   0  10        0.27        0.56      0.34 o 
   2   0  10       68.78       64.15      3.43 o 
   4   0  10        0.80       -0.36      0.36 o 
   6   0  10       79.42       75.75      3.54 o 
   8   0  10       65.73       54.65      3.74 o 
  10   0  10        5.04        4.67      1.36 o 
 -14   1  10       16.07       13.73      1.56 o 
 -13   1  10      106.36      100.67      3.86 o 
 -12   1  10      312.61      338.50      7.42 o 
 -11   1  10      143.45      144.94      5.63 o 
 -10   1  10       96.42      100.95      3.09 o 
  -9   1  10      163.24      160.33      3.49 o 
  -8   1  10       35.68       38.73      1.60 o 
  -7   1  10      194.67      209.97      3.94 o 
  -6   1  10        0.47        0.78      0.29 o 
  -5   1  10      381.75      402.96      6.29 o 
  -4   1  10      201.79      231.38      4.03 o 
  -3   1  10       47.40       45.89      1.61 o 
  -2   1  10       66.19       56.26      1.98 o 
  -1   1  10        3.61        2.36      0.42 o 
   0   1  10      112.05      100.43      2.50 o 
   1   1  10        3.66        4.22      0.66 o 
   2   1  10        2.30        4.25      0.57 o 
   3   1  10       44.23       46.01      1.87 o 
   4   1  10       23.27       20.05      1.27 o 
   5   1  10      169.00      181.92      3.35 o 
   6   1  10      124.56      128.52      3.08 o 
   7   1  10       55.11       46.79      1.97 o 
   8   1  10       21.98       21.17      1.66 o 
   9   1  10       13.67       18.68      1.92 o 
 -14   2  10        2.94       -0.33      0.97 o 
 -13   2  10      113.30      114.46      4.80 o 
 -12   2  10       64.40       73.88      3.16 o 
 -11   2  10       43.31       38.83      2.55 o 
 -10   2  10      147.62      156.73      3.96 o 
  -9   2  10      135.97      138.14      3.26 o 
  -8   2  10       15.11       22.26      1.44 o 
  -7   2  10      210.57      205.48      4.26 o 
  -6   2  10       26.60       30.18      1.77 o 
  -5   2  10       30.61       36.42      1.77 o 
  -4   2  10        2.08        5.24      0.71 o 
  -3   2  10       28.27       23.26      1.25 o 
  -2   2  10      226.48      224.16      3.97 o 
  -1   2  10       37.32       31.91      1.49 o 
   0   2  10      254.17      260.49      4.80 o 
   1   2  10      103.99      121.80      3.10 o 
   2   2  10       45.78       43.30      1.78 o 
   3   2  10        2.98        4.48      0.55 o 
   4   2  10       13.49        8.78      0.83 o 
   5   2  10        0.77        0.21      0.39 o 
   6   2  10       20.86       18.15      1.18 o 
   7   2  10       16.92       17.99      1.48 o 
   8   2  10        0.07        1.60      0.95 o 
   9   2  10       12.04       13.03      2.76 o 
 -14   3  10       11.04       11.03      2.05 o 
 -13   3  10      151.20      167.17      9.22 o 
 -12   3  10        2.07        1.78      1.03 o 
 -11   3  10       11.93       11.19      1.65 o 
 -10   3  10      195.03      186.48      4.39 o 
  -9   3  10      246.97      248.11      4.57 o 
  -8   3  10       10.43       11.71      1.04 o 
  -7   3  10        7.89       10.42      0.95 o 
  -6   3  10      320.55      325.53      5.31 o 
  -5   3  10       29.25       22.89      1.32 o 
  -4   3  10       25.81       22.08      1.35 o 
  -3   3  10       43.81       43.48      1.64 o 
  -2   3  10      194.99      188.16      3.67 o 
  -1   3  10        1.02        0.56      0.33 o 
   0   3  10      144.86      165.26      3.46 o 
   1   3  10       25.51       27.79      1.31 o 
   2   3  10        5.42        7.01      0.75 o 
   3   3  10        7.92        8.44      0.81 o 
   4   3  10      211.44      211.24      3.95 o 
   5   3  10       58.64       61.55      2.56 o 
   6   3  10        6.75        5.18      0.79 o 
   7   3  10       38.36       32.67      3.24 o 
   8   3  10        0.53        1.33      1.05 o 
   9   3  10       29.70       44.71      4.24 o 
 -13   4  10       12.25       10.62      2.40 o 
 -12   4  10        4.57        2.47      1.86 o 
 -11   4  10       29.79       30.70      3.01 o 
 -10   4  10        0.64        2.46      0.78 o 
  -9   4  10      137.62      122.73      4.87 o 
  -8   4  10       90.10       78.53      2.92 o 
  -7   4  10       79.17       77.80      2.17 o 
  -6   4  10        0.19        0.46      0.38 o 
  -5   4  10       49.00       46.92      1.65 o 
  -4   4  10       14.69       12.92      1.00 o 
  -3   4  10       81.83       84.10      2.25 o 
  -2   4  10        6.86        6.20      1.04 o 
  -1   4  10     1122.79     1151.63     12.52 o 
   0   4  10       14.54       14.08      0.99 o 
   1   4  10      175.27      180.38      3.26 o 
   2   4  10      129.23      124.81      3.29 o 
   3   4  10       20.76       20.20      1.55 o 
   4   4  10       34.02       36.77      2.08 o 
   5   4  10        1.22        1.34      0.61 o 
   6   4  10        6.85        7.74      1.23 o 
   7   4  10        6.67        3.71      1.01 o 
   8   4  10        1.46        0.89      0.94 o 
 -12   5  10        0.03       -0.34      0.69 o 
 -11   5  10        1.42        0.17      0.86 o 
 -10   5  10        0.47        0.67      0.67 o 
  -9   5  10       14.06       14.83      2.71 o 
  -8   5  10        0.12        0.18      0.43 o 
  -7   5  10       24.08       25.09      1.90 o 
  -6   5  10      231.48      216.87      4.96 o 
  -5   5  10      150.72      157.41      4.08 o 
  -4   5  10        1.63        1.43      0.38 o 
  -3   5  10       33.89       39.62      1.70 o 
  -2   5  10       14.02       11.42      1.05 o 
  -1   5  10      145.94      147.85      3.57 o 
   0   5  10        0.56        0.77      0.44 o 
   1   5  10      285.68      281.60      5.34 o 
   2   5  10        0.01        0.69      0.51 o 
   3   5  10      246.66      258.93      5.27 o 
   4   5  10       81.48       86.21      3.81 o 
   5   5  10        0.15       -0.21      0.60 o 
   6   5  10        0.14       -0.19      0.69 o 
   7   5  10        0.24        0.66      0.90 o 
 -10   6  10        0.28        1.09      1.18 o 
  -9   6  10       19.47       16.95      2.48 o 
  -8   6  10       13.43       11.46      1.74 o 
  -7   6  10      115.45      110.78      3.59 o 
  -6   6  10       23.19       24.48      1.93 o 
  -5   6  10       96.24       92.24      3.18 o 
  -4   6  10        0.00        0.40      0.50 o 
  -3   6  10       50.97       46.66      3.12 o 
  -2   6  10       18.61       23.10      3.24 o 
  -1   6  10        0.53        0.23      0.40 o 
   0   6  10      340.31      354.65      6.76 o 
   1   6  10       57.06       62.09      2.59 o 
   2   6  10       58.83       60.97      2.62 o 
   3   6  10       52.92       47.43      2.54 o 
   4   6  10        0.05       -0.61      0.61 o 
   5   6  10        3.95        1.39      0.87 o 
  -8   7  10        4.48        4.18      1.31 o 
  -7   7  10       50.69       45.04      3.85 o 
  -6   7  10        0.12        1.13      0.85 o 
  -5   7  10       21.17       21.34      3.07 o 
  -4   7  10        7.73        5.50      1.57 o 
  -3   7  10        0.00        0.56      1.32 o 
  -2   7  10        6.21        2.11      1.28 o 
  -1   7  10        1.48        2.84      1.17 o 
   0   7  10       66.00       70.11      4.93 o 
   1   7  10        0.10       -0.47      0.56 o 
   2   7  10        0.00       -0.77      1.01 o 
   3   7  10        0.01        0.35      1.16 o 
  -4   8  10        7.82        4.58      1.85 o 
  -3   8  10        0.22       -0.74      0.74 o 
  -2   8  10        0.01        0.59      0.83 o 
  -1   8  10       10.49        8.23      4.13 o 
 -13   0  11       46.11       45.46      3.54 o 
 -11   0  11       65.24       68.44      4.32 o 
  -9   0  11        2.15        1.90      0.65 o 
  -7   0  11       19.48       15.54      1.70 o 
  -5   0  11       22.38       15.51      1.71 o 
  -3   0  11      273.16      307.72      6.95 o 
  -1   0  11      301.46      271.65      6.48 o 
   1   0  11      102.37      100.16      3.72 o 
   3   0  11      175.09      144.46      5.70 o 
   5   0  11       93.99       86.67      3.85 o 
   7   0  11       10.75        9.00      1.31 o 
   9   0  11       14.68       13.96      2.24 o 
 -14   1  11        4.20        2.29      0.86 o 
 -13   1  11       35.33       36.81      2.68 o 
 -12   1  11      113.37      121.79      4.22 o 
 -11   1  11      219.15      218.70      4.97 o 
 -10   1  11      285.23      281.30      5.07 o 
  -9   1  11       15.44       16.39      1.41 o 
  -8   1  11      228.28      233.85      4.41 o 
  -7   1  11       32.78       33.62      1.55 o 
  -6   1  11        2.15        1.79      0.48 o 
  -5   1  11        3.07        1.54      0.36 o 
  -4   1  11       37.74       35.03      1.47 o 
  -3   1  11      107.58      112.17      2.76 o 
  -2   1  11       38.10       36.67      1.98 o 
  -1   1  11      135.62      131.49      3.02 o 
   0   1  11        0.06       -0.15      0.35 o 
   1   1  11        0.55        0.70      0.35 o 
   2   1  11      219.89      233.51      5.33 o 
   3   1  11        0.14        0.30      0.37 o 
   4   1  11       42.38       35.28      1.66 o 
   5   1  11       16.65       13.57      1.12 o 
   6   1  11        9.71        5.25      0.73 o 
   7   1  11       24.10       25.68      1.88 o 
   8   1  11        1.02        0.68      0.51 o 
   9   1  11       19.02       21.95      2.02 o 
 -14   2  11        2.62        3.42      1.09 o 
 -13   2  11       59.49       63.57      3.51 o 
 -12   2  11       17.06       14.22      1.61 o 
 -11   2  11      184.50      187.65      4.59 o 
 -10   2  11       56.77       59.32      2.41 o 
  -9   2  11       38.62       32.70      1.75 o 
  -8   2  11        2.19        0.24      0.32 o 
  -7   2  11       24.83       31.48      1.52 o 
  -6   2  11       40.56       43.26      1.71 o 
  -5   2  11       59.91       65.08      2.09 o 
  -4   2  11        0.95        1.13      0.35 o 
  -3   2  11      538.67      552.68      7.28 o 
  -2   2  11      423.75      404.47      5.95 o 
  -1   2  11      120.55      130.61      3.05 o 
   0   2  11       98.68      106.95      3.00 o 
   1   2  11      226.37      234.93      4.73 o 
   2   2  11       39.00       39.82      2.01 o 
   3   2  11        0.03       -0.23      0.30 o 
   4   2  11       36.11       30.09      1.62 o 
   5   2  11       30.29       32.76      1.40 o 
   6   2  11        1.14        0.69      0.45 o 
   7   2  11       13.95       15.87      2.30 o 
   8   2  11        9.34        5.08      1.16 o 
 -13   3  11        0.80        0.92      0.97 o 
 -12   3  11      131.27      147.21      7.27 o 
 -11   3  11       17.14       19.00      2.24 o 
 -10   3  11        3.87        4.29      0.68 o 
  -9   3  11       21.84       24.71      1.54 o 
  -8   3  11       63.01       71.15      2.32 o 
  -7   3  11       40.52       34.31      1.65 o 
  -6   3  11       21.41       26.17      1.50 o 
  -5   3  11      420.58      420.63      6.25 o 
  -4   3  11      170.81      164.84      3.55 o 
  -3   3  11      212.78      201.46      3.97 o 
  -2   3  11      217.26      212.41      4.10 o 
  -1   3  11       90.52       87.66      2.74 o 
   0   3  11       23.29       25.11      1.41 o 
   1   3  11        4.32        2.62      0.95 o 
   2   3  11       19.54       18.89      1.14 o 
   3   3  11        0.49       -0.10      0.33 o 
   4   3  11      219.39      227.90      5.10 o 
   5   3  11        0.01        0.02      0.47 o 
   6   3  11       10.62        8.57      1.01 o 
   7   3  11        7.80        7.57      1.59 o 
   8   3  11        8.34       11.33      2.23 o 
 -12   4  11      150.83      174.32      7.07 o 
 -11   4  11       38.05       36.25      2.99 o 
 -10   4  11       17.11       13.54      1.82 o 
  -9   4  11      124.42      109.91      4.63 o 
  -8   4  11       81.82       84.93      2.63 o 
  -7   4  11      187.69      173.81      3.54 o 
  -6   4  11       10.97       13.40      1.08 o 
  -5   4  11       59.77       62.02      1.99 o 
  -4   4  11        0.20        0.47      0.28 o 
  -3   4  11      224.76      233.27      4.14 o 
  -2   4  11     1256.42     1298.32     14.04 o 
  -1   4  11        0.32        1.35      0.52 o 
   0   4  11        7.61        4.73      0.69 o 
   1   4  11       58.09       61.83      1.94 o 
   2   4  11        7.04        9.02      0.98 o 
   3   4  11        1.56        2.39      0.51 o 
   4   4  11       73.24       66.72      2.82 o 
   5   4  11        1.54        1.98      0.65 o 
   6   4  11        4.46        3.53      0.89 o 
   7   4  11        7.10        7.53      2.36 o 
 -11   5  11        0.05       -0.60      0.60 o 
 -10   5  11        0.28        1.81      0.78 o 
  -9   5  11        0.10       -0.21      0.78 o 
  -8   5  11       60.75       61.21      2.57 o 
  -7   5  11        5.45        6.49      0.94 o 
  -6   5  11        1.49        0.50      0.50 o 
  -5   5  11        3.34        2.74      0.61 o 
  -4   5  11       16.43       15.69      1.55 o 
  -3   5  11       90.86       90.42      2.72 o 
  -2   5  11       28.15       31.16      1.61 o 
  -1   5  11       95.76       95.27      2.90 o 
   0   5  11       21.12       17.26      1.43 o 
   1   5  11        0.22        0.86      0.44 o 
   2   5  11       88.96       90.98      2.96 o 
   3   5  11        2.89        3.02      0.80 o 
   4   5  11        2.52        1.65      0.76 o 
   5   5  11       15.46       16.37      1.83 o 
   6   5  11        1.79       -0.30      0.81 o 
 -10   6  11       13.37        8.83      2.04 o 
  -9   6  11        0.57        0.41      1.31 o 
  -8   6  11       23.92       21.10      2.41 o 
  -7   6  11       30.47       33.92      2.04 o 
  -6   6  11        0.01        0.36      0.52 o 
  -5   6  11        0.01        0.27      0.71 o 
  -4   6  11        3.84        3.23      1.03 o 
  -3   6  11      136.19      147.73      5.81 o 
  -2   6  11        2.40        1.66      0.90 o 
  -1   6  11       36.46       36.15      1.83 o 
   0   6  11        7.86        6.17      0.85 o 
   1   6  11        3.55        3.02      0.61 o 
   2   6  11       17.59       11.79      1.27 o 
   3   6  11       29.85       36.50      2.77 o 
   4   6  11       28.20       28.99      2.52 o 
  -7   7  11        1.22       -0.45      0.83 o 
  -6   7  11       22.28       18.51      3.94 o 
  -5   7  11       18.52       16.00      2.74 o 
  -4   7  11        1.86        1.62      1.27 o 
  -3   7  11        0.25       -0.89      1.69 o 
  -2   7  11       11.42       15.64      2.74 o 
  -1   7  11       13.06       13.36      3.92 o 
   0   7  11        4.21        2.85      1.25 o 
   1   7  11       19.49       17.18      2.69 o 
   2   7  11        0.07       -0.01      0.55 o 
 -14   0  12       61.83       71.86      4.75 o 
 -12   0  12       36.32       41.39      3.48 o 
 -10   0  12       45.64       42.18      3.16 o 
  -8   0  12       12.60       14.32      1.78 o 
  -6   0  12      132.00      156.83      4.98 o 
  -4   0  12        0.52        1.18      0.52 o 
  -2   0  12       54.03       46.72      2.78 o 
   0   0  12       32.44       38.05      2.30 o 
   2   0  12       62.92       55.66      3.49 o 
   4   0  12        4.22        1.52      0.64 o 
   6   0  12       19.03       16.30      1.93 o 
   8   0  12       33.11       30.14      2.45 o 
 -14   1  12        0.19        0.88      0.58 o 
 -13   1  12       13.37       18.58      1.92 o 
 -12   1  12       88.85      101.00      3.84 o 
 -11   1  12        4.97        5.25      0.74 o 
 -10   1  12        1.30        0.82      0.46 o 
  -9   1  12      126.14      129.13      3.29 o 
  -8   1  12        4.95        3.90      0.61 o 
  -7   1  12       26.49       21.73      1.51 o 
  -6   1  12       10.07       10.41      1.01 o 
  -5   1  12        1.53        2.37      0.47 o 
  -4   1  12        0.96        1.06      0.37 o 
  -3   1  12      102.31      109.82      2.85 o 
  -2   1  12      496.16      493.51      6.91 o 
  -1   1  12        5.04        6.08      0.73 o 
   0   1  12       15.75       11.60      1.07 o 
   1   1  12      156.41      153.62      4.23 o 
   2   1  12       14.00        9.79      1.17 o 
   3   1  12      111.46      113.12      3.32 o 
   4   1  12        5.48        3.32      0.74 o 
   5   1  12        3.82        3.30      0.62 o 
   6   1  12        3.13        2.88      0.52 o 
   7   1  12        0.23        0.28      0.41 o 
   8   1  12        9.34        8.24      0.91 o 
 -14   2  12       48.51       52.97      4.21 o 
 -13   2  12        0.05        2.37      0.65 o 
 -12   2  12       58.34       70.98      3.16 o 
 -11   2  12       12.15       11.00      1.18 o 
 -10   2  12       86.43       86.66      3.01 o 
  -9   2  12       61.53       53.80      2.06 o 
  -8   2  12       27.97       29.16      1.59 o 
  -7   2  12        4.42        2.82      0.52 o 
  -6   2  12       38.71       35.11      1.58 o 
  -5   2  12        6.76        8.19      0.87 o 
  -4   2  12       27.82       33.08      1.62 o 
  -3   2  12       46.69       40.71      1.69 o 
  -2   2  12      454.68      450.48      6.60 o 
  -1   2  12       14.68       16.52      1.26 o 
   0   2  12       19.67       20.59      1.60 o 
   1   2  12       28.34       19.69      1.57 o 
   2   2  12      105.06      110.41      3.23 o 
   3   2  12        0.03        0.46      0.33 o 
   4   2  12       31.63       25.62      2.15 o 
   5   2  12        3.25        2.64      0.47 o 
   6   2  12       22.96       18.65      1.38 o 
   7   2  12       15.71       10.67      1.50 o 
   8   2  12        2.90        0.66      0.76 o 
 -13   3  12       27.35       30.16      3.85 o 
 -12   3  12        0.16       -0.65      0.65 o 
 -11   3  12       81.08       85.42      3.46 o 
 -10   3  12        6.74        6.31      0.84 o 
  -9   3  12       12.77       14.67      1.26 o 
  -8   3  12      347.85      327.68      5.67 o 
  -7   3  12        1.74        2.21      0.51 o 
  -6   3  12       34.26       33.05      1.57 o 
  -5   3  12      127.08      117.22      3.06 o 
  -4   3  12       62.73       64.15      2.21 o 
  -3   3  12      226.46      230.72      4.47 o 
  -2   3  12       36.85       40.94      1.75 o 
  -1   3  12      483.53      497.67      7.85 o 
   0   3  12       12.19        8.28      0.92 o 
   1   3  12        4.12        3.14      0.54 o 
   2   3  12       14.60        9.91      0.87 o 
   3   3  12      212.11      212.87      4.21 o 
   4   3  12       21.74       14.30      1.43 o 
   5   3  12       56.99       64.32      3.00 o 
   6   3  12       40.73       40.73      2.38 o 
   7   3  12        2.74        2.60      1.11 o 
 -12   4  12       16.34       18.63      3.57 o 
 -11   4  12       98.33      106.84      4.85 o 
 -10   4  12        4.61        3.55      1.02 o 
  -9   4  12       41.04       39.51      2.34 o 
  -8   4  12      286.03      274.04      5.60 o 
  -7   4  12       36.35       36.82      1.61 o 
  -6   4  12       11.94       10.85      0.99 o 
  -5   4  12       55.61       55.55      1.94 o 
  -4   4  12      133.98      136.26      3.17 o 
  -3   4  12        1.08        1.39      0.41 o 
  -2   4  12      120.18      121.63      3.24 o 
  -1   4  12      180.14      189.30      4.13 o 
   0   4  12       15.16       14.69      1.35 o 
   1   4  12        4.37        2.72      0.46 o 
   2   4  12       31.16       31.18      2.02 o 
   3   4  12       22.52       26.49      1.78 o 
   4   4  12       56.60       59.11      3.37 o 
   5   4  12      158.20      150.37      4.55 o 
   6   4  12       10.78       16.30      1.92 o 
 -11   5  12       31.37       30.37      3.01 o 
 -10   5  12        0.52       -0.42      0.74 o 
  -9   5  12        0.06        0.03      0.52 o 
  -8   5  12        1.55        1.65      0.60 o 
  -7   5  12       29.52       25.59      1.91 o 
  -6   5  12        3.26        2.91      0.70 o 
  -5   5  12       40.29       35.62      1.68 o 
  -4   5  12        6.82        7.71      0.93 o 
  -3   5  12        2.90        1.52      0.41 o 
  -2   5  12       85.35       90.67      3.14 o 
  -1   5  12       62.01       57.28      2.27 o 
   0   5  12        2.67        1.99      0.56 o 
   1   5  12       22.61       20.94      1.67 o 
   2   5  12        0.05       -0.12      0.60 o 
   3   5  12        3.94        2.47      0.66 o 
   4   5  12       63.11       69.48      3.02 o 
   5   5  12        6.54        6.26      1.41 o 
  -9   6  12       16.28       14.33      1.94 o 
  -8   6  12        0.68        0.16      0.74 o 
  -7   6  12        0.13        1.01      0.52 o 
  -6   6  12       10.05        9.91      1.16 o 
  -5   6  12       22.92       20.26      1.98 o 
  -4   6  12       33.56       35.63      3.35 o 
  -3   6  12        0.00        0.86      0.79 o 
  -2   6  12       32.95       27.09      1.65 o 
  -1   6  12       19.08       21.31      1.66 o 
   0   6  12       15.15       12.71      1.23 o 
   1   6  12        0.02        0.57      0.48 o 
   2   6  12        5.66        6.41      0.98 o 
   3   6  12        0.08       -0.74      0.74 o 
  -6   7  12        0.58        0.75      1.48 o 
  -5   7  12       10.79        9.51      2.11 o 
  -4   7  12        0.64        0.25      2.10 o 
  -3   7  12        1.87        2.76      1.19 o 
  -2   7  12       33.53       33.87      4.20 o 
  -1   7  12        0.27        1.11      0.93 o 
   0   7  12        1.60        1.70      0.89 o 
 -13   0  13        5.67        1.50      3.81 o 
 -11   0  13       19.37       17.29      1.98 o 
  -9   0  13       29.80       32.99      3.26 o 
  -7   0  13      168.82      164.89      5.36 o 
  -5   0  13       65.66       60.53      3.06 o 
  -3   0  13       10.76       11.34      1.57 o 
  -1   0  13      194.85      211.60      6.10 o 
   1   0  13        0.02        0.25      0.40 o 
   3   0  13       71.14       71.10      6.22 o 
   5   0  13        2.24        1.44      0.96 o 
   7   0  13        4.87        7.80      1.06 o 
 -13   1  13       14.00       16.55      2.05 o 
 -12   1  13        6.82        6.70      1.45 o 
 -11   1  13        2.86        1.33      0.62 o 
 -10   1  13        5.08        1.47      0.63 o 
  -9   1  13       19.42       17.61      1.83 o 
  -8   1  13       11.76        6.79      0.82 o 
  -7   1  13        0.56        0.07      0.42 o 
  -6   1  13       22.89       25.90      1.64 o 
  -5   1  13      242.08      243.44      4.67 o 
  -4   1  13      291.27      291.41      5.19 o 
  -3   1  13        3.68        5.44      0.75 o 
  -2   1  13       43.88       44.31      1.84 o 
  -1   1  13       53.11       52.97      2.02 o 
   0   1  13       10.75       10.67      1.05 o 
   1   1  13       35.03       26.13      1.77 o 
   2   1  13       41.22       41.61      2.20 o 
   3   1  13        6.63        7.58      0.92 o 
   4   1  13       56.09       56.27      2.01 o 
   5   1  13        0.28        0.11      0.37 o 
   6   1  13        8.55        5.33      0.76 o 
   7   1  13       21.80       22.82      1.92 o 
 -13   2  13       25.70       28.83      2.26 o 
 -12   2  13       48.19       54.82      2.78 o 
 -11   2  13       57.14       52.59      2.50 o 
 -10   2  13       70.42       67.48      2.68 o 
  -9   2  13       16.20       23.60      1.67 o 
  -8   2  13       53.14       50.57      2.06 o 
  -7   2  13        8.01       12.34      1.14 o 
  -6   2  13        4.77        2.93      0.55 o 
  -5   2  13       59.23       59.56      2.18 o 
  -4   2  13      184.77      175.88      4.24 o 
  -3   2  13      158.46      152.19      3.60 o 
  -2   2  13      467.22      474.33      7.05 o 
  -1   2  13      146.58      141.47      3.48 o 
   0   2  13        2.46        1.61      0.46 o 
   1   2  13       27.27       21.40      1.70 o 
   2   2  13       18.91       14.86      1.50 o 
   3   2  13        2.39        2.17      0.47 o 
   4   2  13        7.79        5.52      0.72 o 
   5   2  13        0.06        1.28      0.36 o 
   6   2  13       22.69       21.52      1.61 o 
   7   2  13        0.09        1.17      0.72 o 
 -13   3  13       65.59       64.61      4.80 o 
 -12   3  13        9.88        9.42      1.43 o 
 -11   3  13        4.02        1.98      0.80 o 
 -10   3  13        9.15        7.41      1.50 o 
  -9   3  13       12.14        8.17      0.91 o 
  -8   3  13       75.98       68.45      2.41 o 
  -7   3  13      161.07      145.18      3.69 o 
  -6   3  13       26.50       30.23      1.68 o 
  -5   3  13        3.77        2.36      0.54 o 
  -4   3  13        1.45        1.26      0.55 o 
  -3   3  13        0.62        1.54      0.53 o 
  -2   3  13        6.00        4.05      0.63 o 
  -1   3  13      362.00      362.03      6.66 o 
   0   3  13       40.10       40.41      1.96 o 
   1   3  13        9.02        8.39      0.98 o 
   2   3  13      141.67      138.87      3.13 o 
   3   3  13        4.63        5.46      0.63 o 
   4   3  13        0.78        0.43      0.50 o 
   5   3  13        0.09        0.31      0.50 o 
   6   3  13        8.26        9.56      1.51 o 
 -12   4  13       32.15       31.53      3.05 o 
 -11   4  13       14.92       12.25      2.53 o 
 -10   4  13       21.91       20.00      2.31 o 
  -9   4  13        2.63        1.78      0.50 o 
  -8   4  13        0.00        0.87      0.43 o 
  -7   4  13       10.94        6.50      0.71 o 
  -6   4  13        1.82        1.56      0.42 o 
  -5   4  13       21.07       16.22      1.26 o 
  -4   4  13       16.78       15.65      1.22 o 
  -3   4  13       22.49       24.44      1.59 o 
  -2   4  13       80.90       81.21      2.67 o 
  -1   4  13       31.84       30.31      1.85 o 
   0   4  13        7.33        7.13      0.90 o 
   1   4  13       10.16       11.39      1.42 o 
   2   4  13        8.36       12.83      1.38 o 
   3   4  13        9.61        4.01      1.40 o 
   4   4  13       49.05       53.75      2.60 o 
   5   4  13       13.43       18.19      1.63 o 
 -10   5  13        0.00        0.25      0.69 o 
  -9   5  13       14.26        6.56      1.25 o 
  -8   5  13       94.56       92.10      3.74 o 
  -7   5  13      167.97      158.77      4.49 o 
  -6   5  13        0.61        1.20      0.49 o 
  -5   5  13        1.92        1.89      0.39 o 
  -4   5  13        7.45        5.85      0.75 o 
  -3   5  13        0.71        1.39      0.68 o 
  -2   5  13       90.45      104.14      4.22 o 
  -1   5  13      122.76      112.60      3.37 o 
   0   5  13       12.14        9.46      1.13 o 
   1   5  13        3.37        2.14      0.52 o 
   2   5  13        1.72        2.38      0.61 o 
   3   5  13       15.75       15.87      1.56 o 
   4   5  13        0.06        0.90      0.55 o 
  -8   6  13       88.88       85.12      3.26 o 
  -7   6  13        7.57        5.89      0.86 o 
  -6   6  13       23.03       21.87      1.86 o 
  -5   6  13        3.46        1.85      0.92 o 
  -4   6  13       28.96       28.04      2.97 o 
  -3   6  13        0.01        0.45      0.65 o 
  -2   6  13        3.28        3.33      0.72 o 
  -1   6  13        9.64        4.38      0.68 o 
   0   6  13        0.18        0.12      0.59 o 
   1   6  13        0.44        0.04      0.55 o 
   2   6  13        0.80        1.18      0.62 o 
  -4   7  13        0.30        0.08      0.64 o 
  -3   7  13        3.10        8.01      2.44 o 
 -12   0  14       37.13       43.05      3.56 o 
 -10   0  14       91.06       87.01      3.99 o 
  -8   0  14        0.33       -0.21      0.47 o 
  -6   0  14        1.61        2.46      0.97 o 
  -4   0  14      679.76      707.73     13.20 o 
  -2   0  14        8.86       10.20      1.51 o 
   0   0  14       35.55       34.75      2.55 o 
   2   0  14       40.50       37.81      3.33 o 
   4   0  14       36.00       30.57      2.11 o 
   6   0  14        0.21        0.63      0.68 o 
 -13   1  14       79.37       92.54      3.88 o 
 -12   1  14        0.85        1.55      0.60 o 
 -11   1  14        0.24        0.23      0.42 o 
 -10   1  14       30.14       28.70      1.76 o 
  -9   1  14       25.32       18.16      1.48 o 
  -8   1  14        0.48       -0.19      0.32 o 
  -7   1  14        0.04       -0.12      0.31 o 
  -6   1  14       84.83       84.81      2.71 o 
  -5   1  14      515.97      515.68      7.64 o 
  -4   1  14      107.68      112.81      3.16 o 
  -3   1  14      269.81      269.08      5.13 o 
  -2   1  14       58.78       61.73      2.30 o 
  -1   1  14       30.59       32.60      1.82 o 
   0   1  14       31.58       33.02      1.80 o 
   1   1  14       22.07       20.66      1.70 o 
   2   1  14      114.62      105.42      3.79 o 
   3   1  14      310.32      315.03      6.40 o 
   4   1  14       12.34        8.89      0.96 o 
   5   1  14       18.02       18.36      1.90 o 
   6   1  14       10.15        9.80      1.24 o 
 -13   2  14        2.62        5.96      1.04 o 
 -12   2  14        7.05        5.52      1.11 o 
 -11   2  14        1.50        1.24      0.63 o 
 -10   2  14        8.43       11.60      1.23 o 
  -9   2  14        7.32        7.66      0.88 o 
  -8   2  14        0.40        0.32      0.32 o 
  -7   2  14        9.46       10.29      1.07 o 
  -6   2  14       64.43       70.54      2.48 o 
  -5   2  14        2.37        3.51      0.63 o 
  -4   2  14      293.51      285.23      5.70 o 
  -3   2  14      600.15      630.60      8.73 o 
  -2   2  14        1.54        1.73      0.52 o 
  -1   2  14        1.33        1.21      0.61 o 
   0   2  14       10.57        8.96      1.57 o 
   1   2  14        0.15        0.49      0.67 o 
   2   2  14       23.29       28.71      2.16 o 
   3   2  14       57.75       49.08      2.09 o 
   4   2  14       48.51       41.82      2.39 o 
   5   2  14        8.77        7.48      1.17 o 
   6   2  14        0.15       -0.57      0.62 o 
 -12   3  14       27.78       23.68      2.72 o 
 -11   3  14       15.06       15.32      1.76 o 
 -10   3  14        0.74        0.32      0.93 o 
  -9   3  14       13.84       12.64      1.20 o 
  -8   3  14       10.41       10.69      1.10 o 
  -7   3  14        1.79        1.35      0.44 o 
  -6   3  14       68.70       70.35      2.50 o 
  -5   3  14        4.95        2.94      0.88 o 
  -4   3  14       83.17       81.33      2.68 o 
  -3   3  14       31.35       34.11      1.77 o 
  -2   3  14      291.80      292.32      5.50 o 
  -1   3  14       16.07       16.72      1.53 o 
   0   3  14        1.85        0.98      0.43 o 
   1   3  14       11.47       11.51      1.13 o 
   2   3  14       12.26       13.55      1.16 o 
   3   3  14        0.20        0.38      0.39 o 
   4   3  14        7.89        6.40      1.21 o 
   5   3  14       15.58       12.95      1.36 o 
 -11   4  14        9.57        6.61      1.34 o 
 -10   4  14       12.15        8.78      1.75 o 
  -9   4  14        0.61       -0.35      0.42 o 
  -8   4  14       52.02       52.65      2.01 o 
  -7   4  14        4.76        4.95      0.66 o 
  -6   4  14        0.21        0.21      0.38 o 
  -5   4  14       74.18       73.11      2.39 o 
  -4   4  14       34.66       32.45      1.63 o 
  -3   4  14        0.04        0.30      0.38 o 
  -2   4  14       16.96       15.76      1.39 o 
  -1   4  14        2.12        1.45      0.53 o 
   0   4  14        2.28        0.88      0.46 o 
   1   4  14       11.26       10.67      1.15 o 
   2   4  14        1.43        0.96      0.48 o 
   3   4  14        0.04       -0.14      0.50 o 
   4   4  14        6.16        5.49      0.81 o 
 -10   5  14        0.36        0.80      0.71 o 
  -9   5  14        5.80        2.64      1.39 o 
  -8   5  14       16.75       12.79      1.35 o 
  -7   5  14       17.86       13.52      1.41 o 
  -6   5  14       33.44       34.58      2.08 o 
  -5   5  14        5.05        3.63      0.73 o 
  -4   5  14        0.00       -0.35      0.35 o 
  -3   5  14       36.82       40.27      2.02 o 
  -2   5  14       39.75       45.35      2.95 o 
  -1   5  14       15.92       16.51      1.46 o 
   0   5  14        4.39        4.10      0.86 o 
   1   5  14        1.75        0.99      0.47 o 
   2   5  14       10.89       12.78      1.39 o 
   3   5  14        3.72        4.45      0.84 o 
  -7   6  14       13.12       13.18      1.38 o 
  -6   6  14        2.90        2.73      1.82 o 
  -5   6  14        2.43        4.07      1.15 o 
  -4   6  14        4.54        3.11      1.17 o 
  -3   6  14       13.05       17.77      3.70 o 
  -2   6  14        2.93        2.20      0.73 o 
  -1   6  14        0.21       -0.31      0.48 o 
   0   6  14        5.33        6.32      1.05 o 
 -13   0  15       59.04       75.29      4.97 o 
 -11   0  15      173.98      166.21      5.95 o 
  -9   0  15       61.85       64.04      3.47 o 
  -7   0  15        0.62        1.49      0.95 o 
  -5   0  15        1.47        2.17      0.73 o 
  -3   0  15     1770.28     1889.24     27.49 o 
  -1   0  15       70.00       72.28      3.67 o 
   1   0  15       26.01       28.31      3.41 o 
   3   0  15        3.98        1.93      0.77 o 
   5   0  15        9.86       10.47      1.58 o 
 -12   1  15        3.91        5.01      0.97 o 
 -11   1  15        0.40        1.09      0.46 o 
 -10   1  15        0.81        0.59      0.45 o 
  -9   1  15      163.27      156.98      4.70 o 
  -8   1  15        0.60        1.11      0.46 o 
  -7   1  15       41.80       41.98      1.94 o 
  -6   1  15       13.02        9.98      1.06 o 
  -5   1  15        3.47        4.50      0.71 o 
  -4   1  15       14.55       16.03      1.38 o 
  -3   1  15      246.06      253.75      5.15 o 
  -2   1  15      494.60      514.90      7.87 o 
  -1   1  15       49.30       46.82      2.06 o 
   0   1  15       13.43       11.82      1.25 o 
   1   1  15       33.03       37.16      2.28 o 
   2   1  15       66.43       68.90      3.09 o 
   3   1  15        8.01        6.65      0.82 o 
   4   1  15        1.34        1.56      0.41 o 
   5   1  15        0.70       -0.16      0.44 o 
 -12   2  15        3.53        4.13      0.64 o 
 -11   2  15       90.79       98.34      3.51 o 
 -10   2  15       19.66       17.86      1.62 o 
  -9   2  15       19.14       17.21      1.46 o 
  -8   2  15       21.98       18.01      1.49 o 
  -7   2  15       11.37        9.19      1.02 o 
  -6   2  15        1.43        1.47      0.44 o 
  -5   2  15       26.70       28.39      2.07 o 
  -4   2  15      194.52      201.47      4.52 o 
  -3   2  15        2.12        1.92      0.64 o 
  -2   2  15      131.99      137.59      3.68 o 
  -1   2  15       29.70       28.35      1.72 o 
   0   2  15        0.48        0.41      0.37 o 
   1   2  15        6.14        5.17      0.66 o 
   2   2  15        7.43        6.06      1.15 o 
   3   2  15       30.49       26.20      1.54 o 
   4   2  15        6.92        4.60      0.59 o 
   5   2  15        0.03       -0.36      0.44 o 
 -11   3  15        1.55        2.49      0.54 o 
 -10   3  15       62.24       55.67      2.28 o 
  -9   3  15        4.28        3.37      0.60 o 
  -8   3  15       21.90       19.60      1.74 o 
  -7   3  15        0.06        0.00      0.43 o 
  -6   3  15        8.59        8.75      1.01 o 
  -5   3  15        3.49        4.39      0.88 o 
  -4   3  15       58.17       61.25      2.38 o 
  -3   3  15        0.32       -0.33      0.53 o 
  -2   3  15       56.05       58.54      2.32 o 
  -1   3  15        2.36        1.47      0.54 o 
   0   3  15       18.77       20.02      1.92 o 
   1   3  15       11.22       13.87      1.28 o 
   2   3  15       27.27       22.59      1.58 o 
   3   3  15        0.30       -0.46      0.48 o 
   4   3  15        0.01       -0.52      0.63 o 
 -10   4  15        0.17        0.75      0.58 o 
  -9   4  15        0.08        0.57      0.45 o 
  -8   4  15        3.72        1.79      0.44 o 
  -7   4  15        9.54        5.70      1.00 o 
  -6   4  15        9.18        6.46      0.77 o 
  -5   4  15        2.72        1.90      0.61 o 
  -4   4  15        0.77        0.72      0.37 o 
  -3   4  15        3.84        2.11      0.58 o 
  -2   4  15        2.75        2.14      0.61 o 
  -1   4  15        5.62        4.37      0.70 o 
   0   4  15        1.53        0.63      0.43 o 
   1   4  15        2.86        3.21      0.65 o 
   2   4  15        4.14        3.85      0.87 o 
   3   4  15        1.86        1.05      0.55 o 
  -8   5  15       27.50       28.77      2.30 o 
  -7   5  15        2.24        2.45      0.67 o 
  -6   5  15        0.06        0.78      0.49 o 
  -5   5  15        5.72        3.48      0.55 o 
  -4   5  15       24.22       25.07      1.60 o 
  -3   5  15        7.37        4.51      1.07 o 
  -2   5  15        4.52        5.91      1.77 o 
  -1   5  15        2.36        2.46      0.88 o 
   0   5  15        1.92        1.78      0.50 o 
   1   5  15        0.00        1.30      0.49 o 
  -4   6  15       16.92       16.30      2.30 o 
  -3   6  15        4.92        5.50      1.31 o 
 -12   0  16       92.82      100.89      6.95 o 
 -10   0  16        0.34        0.74      0.60 o 
  -8   0  16      163.00      158.58      5.86 o 
  -6   0  16        3.88        2.50      0.77 o 
  -4   0  16      156.78      164.85      6.33 o 
  -2   0  16      114.92      116.68      4.86 o 
   0   0  16       68.84       75.19      3.83 o 
   2   0  16       21.39       15.13      2.30 o 
   4   0  16       33.48       28.33      2.77 o 
 -12   1  16        4.31        3.85      1.63 o 
 -11   1  16       11.48        9.05      0.99 o 
 -10   1  16        1.30        1.61      0.50 o 
  -9   1  16       55.55       55.31      2.34 o 
  -8   1  16       21.62       19.47      1.62 o 
  -7   1  16       85.68       87.91      2.97 o 
  -6   1  16       90.25       97.85      3.13 o 
  -5   1  16       33.39       36.88      1.93 o 
  -4   1  16       23.25       24.63      1.79 o 
  -3   1  16       26.76       34.05      1.93 o 
  -2   1  16      131.89      136.00      3.75 o 
  -1   1  16       17.20       20.84      1.63 o 
   0   1  16       38.68       38.73      2.11 o 
   1   1  16        0.08       -0.39      0.39 o 
   2   1  16        3.17        5.46      0.98 o 
   3   1  16       23.28       21.42      1.66 o 
   4   1  16        1.13        0.76      0.42 o 
 -11   2  16        0.61        0.09      0.67 o 
 -10   2  16        0.46        0.86      0.45 o 
  -9   2  16       37.79       35.64      2.20 o 
  -8   2  16        5.68        4.93      0.82 o 
  -7   2  16       19.16       17.20      1.51 o 
  -6   2  16       61.44       66.11      2.78 o 
  -5   2  16       70.56       74.11      2.76 o 
  -4   2  16       42.67       44.45      2.05 o 
  -3   2  16       27.83       32.31      2.10 o 
  -2   2  16       18.73       19.79      1.56 o 
  -1   2  16        3.44        3.14      1.01 o 
   0   2  16       41.73       46.40      2.26 o 
   1   2  16        4.67        3.70      0.99 o 
   2   2  16        3.78        1.80      0.67 o 
   3   2  16        0.36        0.21      0.63 o 
 -10   3  16        0.84        0.56      0.43 o 
  -9   3  16        3.19        0.95      0.48 o 
  -8   3  16        6.15        5.05      0.74 o 
  -7   3  16        0.73        0.89      0.41 o 
  -6   3  16       13.95       14.20      1.35 o 
  -5   3  16        4.21        2.94      0.73 o 
  -4   3  16       11.04       13.09      1.26 o 
  -3   3  16       64.88       73.12      2.70 o 
  -2   3  16       13.45       13.75      1.36 o 
  -1   3  16        6.21        8.10      0.95 o 
   0   3  16        0.03        0.07      0.57 o 
   1   3  16        2.35        1.92      0.75 o 
   2   3  16        0.68        1.18      0.45 o 
   3   3  16        0.10       -0.12      0.65 o 
  -9   4  16        0.20       -0.02      0.41 o 
  -8   4  16        0.03        0.81      0.36 o 
  -7   4  16       32.26       34.46      2.47 o 
  -6   4  16       20.16       24.24      1.67 o 
  -5   4  16       72.08       75.04      2.57 o 
  -4   4  16        2.83        4.57      0.64 o 
  -3   4  16        0.47        0.37      0.40 o 
  -2   4  16        3.69        1.66      0.84 o 
  -1   4  16        1.42        1.60      0.45 o 
   0   4  16       52.54       68.24      2.72 o 
   1   4  16        0.13       -0.01      0.47 o 
  -7   5  16       10.97       11.05      1.25 o 
  -6   5  16        0.07       -0.15      0.50 o 
  -5   5  16        0.17        0.31      0.55 o 
  -4   5  16       16.48       13.18      1.33 o 
  -3   5  16        1.09        2.38      0.58 o 
  -2   5  16       24.53       28.75      2.56 o 
  -1   5  16        3.25        1.68      0.58 o 
 -11   0  17       15.78       12.45      1.74 o 
  -9   0  17       29.49       25.17      2.65 o 
  -7   0  17        4.53        1.66      0.76 o 
  -5   0  17      235.84      236.51      9.39 o 
  -3   0  17       46.62       42.64      2.90 o 
  -1   0  17      110.09      118.41      5.07 o 
   1   0  17        3.04        3.06      0.82 o 
   3   0  17       81.51       64.52      3.57 o 
 -11   1  17       12.04       10.46      1.08 o 
 -10   1  17        4.94        3.20      0.73 o 
  -9   1  17       17.77       19.42      1.68 o 
  -8   1  17       32.30       30.36      2.09 o 
  -7   1  17        4.11        3.24      0.75 o 
  -6   1  17        1.97        1.22      0.44 o 
  -5   1  17        9.05        5.14      1.30 o 
  -4   1  17       86.61       80.22      2.90 o 
  -3   1  17       80.51       79.62      2.88 o 
  -2   1  17       44.02       47.87      2.19 o 
  -1   1  17        0.88        0.22      0.78 o 
   0   1  17       41.11       44.20      2.35 o 
   1   1  17       19.21       14.20      1.53 o 
   2   1  17        1.59        1.86      0.86 o 
 -10   2  17        8.47        5.56      0.95 o 
  -9   2  17        2.51        1.91      0.53 o 
  -8   2  17        0.33        1.11      0.53 o 
  -7   2  17        9.33       11.87      1.34 o 
  -6   2  17      104.96      103.74      3.42 o 
  -5   2  17      121.10      142.71      3.97 o 
  -4   2  17       16.25       11.34      1.19 o 
  -3   2  17        0.19        1.51      0.49 o 
  -2   2  17       38.65       42.25      2.14 o 
  -1   2  17       35.60       39.01      2.09 o 
   0   2  17        0.53        1.05      0.50 o 
   1   2  17       29.18       31.58      2.40 o 
   2   2  17       38.27       36.87      2.01 o 
  -9   3  17        5.65        2.13      0.50 o 
  -8   3  17       18.93       20.34      1.69 o 
  -7   3  17       12.43        8.99      0.98 o 
  -6   3  17        2.29        1.59      0.51 o 
  -5   3  17       49.52       48.35      2.18 o 
  -4   3  17        2.54        1.15      0.52 o 
  -3   3  17       16.03       14.48      1.33 o 
  -2   3  17       10.05        9.64      1.14 o 
  -1   3  17        3.63        2.64      0.63 o 
   0   3  17        8.28        8.32      1.07 o 
   1   3  17        4.72        5.10      0.76 o 
  -8   4  17       18.29       22.82      2.14 o 
  -7   4  17        0.51        0.62      0.45 o 
  -6   4  17       56.89       69.26      2.54 o 
  -5   4  17        5.07        4.20      0.72 o 
  -4   4  17       24.99       29.64      1.90 o 
  -3   4  17        0.98        0.86      0.43 o 
  -2   4  17        0.28        0.71      0.42 o 
  -1   4  17       33.54       31.68      2.16 o 
 -10   0  18       41.93       44.66      4.24 o 
  -8   0  18        0.07       -0.06      0.62 o 
  -6   0  18       22.87       22.90      3.72 o 
  -4   0  18        4.75        4.58      1.22 o 
  -2   0  18       71.38       69.60      3.88 o 
   0   0  18       15.70       15.88      2.60 o 
 -10   1  18       15.92       19.63      1.76 o 
  -9   1  18        5.74        3.12      0.64 o 
  -8   1  18        6.11        5.01      0.79 o 
  -7   1  18       13.69       13.72      1.34 o 
  -6   1  18       10.84        8.12      1.04 o 
  -5   1  18       26.60       27.05      1.99 o 
  -4   1  18        0.40        0.56      0.60 o 
  -3   1  18      137.99      140.40      4.04 o 
  -2   1  18        1.98        2.04      0.58 o 
  -1   1  18       22.11       24.43      2.37 o 
   0   1  18        3.58        2.43      0.78 o 
   1   1  18        2.31        2.11      1.11 o 
  -9   2  18        9.87       11.06      1.16 o 
  -8   2  18        1.00        1.08      0.41 o 
  -7   2  18        1.07        0.92      0.52 o 
  -6   2  18        1.56        2.50      0.55 o 
  -5   2  18       22.76       24.01      1.86 o 
  -4   2  18       32.93       34.81      2.18 o 
  -3   2  18        3.91        3.30      0.63 o 
  -2   2  18        5.61        3.07      0.99 o 
  -1   2  18        0.05        0.68      0.47 o 
   0   2  18       24.26       21.09      1.83 o 
  -7   3  18        3.69        4.01      0.60 o 
  -6   3  18        0.47        0.30      0.44 o 
  -5   3  18        3.77        4.96      0.73 o 
  -4   3  18       72.39       76.12      2.89 o 
  -3   3  18        0.73        1.32      0.49 o 
  -2   3  18       13.27       17.32      1.55 o 
  -1   3  18       29.99       36.50      2.06 o 
  -7   0  19        1.28       -0.53      0.53 o 
  -5   0  19       12.36       10.94      1.67 o 
  -3   0  19       50.49       55.18      3.46 o 
  -1   0  19       15.25       15.75      1.96 o 
  -8   1  19       19.69       17.33      1.51 o 
  -7   1  19        0.08        0.47      0.49 o 
  -6   1  19       63.36       70.72      2.85 o 
  -5   1  19        2.74        1.86      0.74 o 
  -4   1  19        0.20        1.24      0.58 o 
  -3   1  19        0.83        0.67      0.53 o 
  -2   1  19        0.83       -0.05      0.49 o 
  -6   2  19       19.90       23.20      1.82 o 
  -5   2  19       29.43       33.44      2.28 o 
  -4   2  19        0.03        0.70      0.49 o 
  -3   2  19        0.23       -0.38      0.40 o 
                                                 
